# Supplementary material for: MicroRNA Expression in the Aqueous Humor of Patients with Diabetic Macular Edema
Source: Int J Mol Sci. 2020 Oct 3;21(19):7328. doi: 10.3390/ijms21197328 (PMC7582592; doi:10.3390/ijms21197328)
Supplement: Supplementary file 1 [file ijms-21-07328-s001.zip › ijms-942167-supplementary da inviare/Supplementary file 1.xlsx]

## Sheet: Detected miRNAs
	CTR (Ct value)						D (Ct value)						DME (Ct value)
Target Name	SBF008	SBS002	SCB003	SNG010	SWA009		CCA004	CIC007	CMV008	CST005	CUM009		DDI103	DKE111	DMA102	DPE106	DTM108
hsa-let-7b-002619	31.215	31.613	32.698	30.046	26.661		24.81	30.075	28.559	27.068	30.563		28.771	38.668	32.947	38.175	32.818
hsa-let-7c-000379	28.589	29.157	32.232	30.265	28.443		25.743	28.796	30.069	28.093	29.411		30.288	Undetermined	33.51	35.404	Undetermined
hsa-miR-100-000437	28.316	25.935	30.547	26.828	24.588		23.592	29.223	31.94	25.916	30.091		33.698	32.367	30.01	30.574	Undetermined
hsa-miR-106a-002169	19.142	19.231	24.752	20.845	18.87		21.758	20.091	19.742	19.386	21.383		16.57	21.692	18.852	18.954	19.376
hsa-miR-106b-000442	30.218	28.465	33.562	28.357	27.849		27.963	28.415	29.145	27.513	31.048		33.126	33.043	29.766	30.216	30.67
hsa-miR-125b-000449	21.759	25.874	28.081	25.973	23.953		21.753	25.74	26.362	23.664	26.4		27.444	28.157	28.142	31.682	29.366
hsa-miR-126-002228	30.218	33.644	32.27	Undetermined	28.242		28.315	31.779	33.468	31.22	Undetermined		Undetermined	38.064	35.397	Undetermined	32.533
hsa-miR-127-000452	32.602	30.201	Undetermined	30.66	31.166		28.947	29.183	32.388	29.173	36.203		Undetermined	37.48	34.152	35.708	36.497
hsa-miR-130a-000454	29.881	33.162	33.671	29.419	27.106		24.525	28.388	28.918	26.002	29.539		29.852	Undetermined	29.619	31.832	31.2
hsa-miR-130b-000456	35.66	Undetermined	Undetermined	31.461	30.502		28.043	29.278	30.836	33.269	37.106		33.806	Undetermined	36.525	36.172	38.507
hsa-miR-133a-002246	Undetermined	28.368	Undetermined	29.198	30.219		32.157	Undetermined	29.133	30.547	Undetermined		33.034	31.795	33.314	34.51	31.01
hsa-miR-138-002284	34.207	34.862	Undetermined	33.441	33.476		32.352	33.424	Undetermined	32.889	34.282		33.76	Undetermined	Undetermined	Undetermined	Undetermined
hsa-miR-142-3p-000464	31.057	Undetermined	33.916	Undetermined	Undetermined		Undetermined	32.227	31.408	32.218	32.04		Undetermined	32.418	Undetermined	32.066	Undetermined
hsa-miR-143-002249	Undetermined	25.154	31.12	26.522	29.107		29.492	31.021	25.186	28.195	Undetermined		Undetermined	34.475	28.44	34.639	Undetermined
hsa-miR-145-002278	36.112	29.828	35.49	32.806	30.121		29.81	32.972	28.65	34.181	34.415		38.306	Undetermined	32.428	Undetermined	35.86
hsa-miR-146a-000468	29.968	30.98	31.096	28.446	27.968		22.379	29.496	30.237	29.647	31.673		32.156	33.535	30.576	31.311	33.308
hsa-miR-147-000469	28.533	28.364	37.733	28.48	29.056		30.508	28.814	29.866	27.734	28.139		29.599	31.225	28.089	29.124	25.438
hsa-miR-148a-000470	34.82	31.321	Undetermined	30.268	22.711		25.369	34.085	25.93	27.941	29.821		22.697	23.851	30.17	21.604	20.983
hsa-miR-150-000473	28.081	27.83	30.391	27.677	26.464		28.346	27.851	28.873	27.503	27.171		29.271	30.927	26.941	28.551	27.204
hsa-miR-152-000475	30.625	33.315	Undetermined	29.508	27.259		27.089	29.013	39.14	29.741	38.185		30.889	30.507	37.665	39.453	37.521
hsa-miR-155-002623	16.272	19.332	22.644	15.355	15.459		17.783	18.503	19.827	15.329	17.234		15.916	17.893	15.593	16.797	14.955
hsa-miR-15a-000389	27.877	26.57	Undetermined	28.202	27.924		26.452	27.186	29.596	27.927	28.217		27.514	30.433	26.914	27.911	27.437
hsa-miR-15b-000390	31.238	38.483	Undetermined	30.484	28.985		28.838	31.428	32.849	Undetermined	33.279		Undetermined	Undetermined	Undetermined	Undetermined	31.568
hsa-miR-16-000391	33.08	31.233	28.434	31.381	26.343		26.744	30.802	30.587	29.753	33.84		33.09	35.119	39.376	33.565	31.852
hsa-miR-181a-000480	33.589	30.908	34.462	33.007	27.287		29.518	Undetermined	36.591	30.66	30.396		Undetermined	Undetermined	30.356	36.25	Undetermined
hsa-miR-184-000485	23.697	24.38	25.868	22.922	19.912		20.671	21.94	25.463	19.864	23.203		21.769	24.566	24.542	25.15	26.59
hsa-miR-186-002285	30.664	28.306	35.537	28.763	29.373		27.024	29.084	28.396	28.627	31.356		28.832	32.161	30.51	28.511	30.208
hsa-miR-191-002299	29.423	20.22	35.28	25.756	26.342		25.52	27.23	30.047	25.985	29.294		27.331	29.332	30.725	29.833	29.817
hsa-miR-192-000491	27.859	29.762	33.779	28.04	28.259		28.981	30	30.336	28.948	30.956		29.666	32.912	30.534	31.009	30.375
hsa-miR-193a-5p-002281	33.734	29.833	34.398	35.16	29.958		26.25	31.288	32.487	33.783	32.478		Undetermined	Undetermined	33.485	36.631	Undetermined
hsa-miR-193b-002367	29.086	29.386	34.258	30.792	24.515		23.6	28.118	30.21	30.083	27.643		32.022	32.275	Undetermined	33.033	34.8
hsa-miR-194-000493	14.426	13.879	18.077	14.411	14.666		17.68	14.461	15.33	21.512	15.282		14.022	15.933	14.186	14.936	14.268
hsa-miR-195-000494	31.68	29.503	31.708	27.654	25.143		25.222	34.223	28.259	25.996	30.659		31.777	31.645	31.782	23.954	26.417
hsa-miR-197-000497	29.4	28.788	29.183	28.318	27.635		24.537	28.711	27.287	28.157	28.399		28.318	31.927	29.657	28.998	30.206
hsa-miR-199a-3p-002304	33.127	Undetermined	31.524	31.059	29.871		25.9	29.217	33.12	30.949	31.145		Undetermined	33.166	Undetermined	Undetermined	34.308
hsa-miR-19a-000395	38.595	33.658	30.329	34.38	28.15		26.479	31.242	29.865	29.172	Undetermined		Undetermined	37.47	35.401	31.725	Undetermined
hsa-miR-19b-000396	25.911	26.528	27.709	26.443	24.117		22.971	25.911	25.626	25.032	28.098		28.102	32.093	28.079	28.176	30.762
hsa-miR-200b-002251	32.046	31.895	Undetermined	33.532	25.938		28.12	31.22	30.746	32.873	33.232		Undetermined	Undetermined	Undetermined	Undetermined	Undetermined
hsa-miR-200c-002300	33.838	33.91	37.722	30.298	24.565		26.52	34.677	31.132	Undetermined	29.286		30.993	34.356	Undetermined	Undetermined	35.112
hsa-miR-202-002363	31.6	30.399	31.358	30.315	34.086		30.26	31.309	31.233	31.238	35.49		33.845	37.124	30.81	32.607	34.919
hsa-miR-203-000507	28.647	28.963	31.507	27.643	24.765		25.363	27.14	26.927	30.274	27.328		31.674	31.255	31.007	29.138	28.75
hsa-miR-204-000508	25.177	23.177	27.567	23.288	21.982		21.367	24.205	22.446	22.844	24.795		27.392	27.185	24.618	27.452	29.087
hsa-miR-20a-000580	30.158	27.797	28.652	26.572	25.74		25.443	26.631	27.054	27.028	28.474		29.208	31.837	28.326	28.159	29.304
hsa-miR-20b-001014	Undetermined	Undetermined	30.969	Undetermined	31.234		30.061	31.893	33.226	32.077	Undetermined		Undetermined	Undetermined	Undetermined	Undetermined	Undetermined
hsa-miR-21-000397	27.186	27.484	28.17	27.721	24.401		22.206	27.308	25.576	24.903	27.586		25.736	31.278	28.877	30.617	28.05
hsa-miR-211-000514	24.512	21.898	26.176	23.084	23.397		18.203	24.163	21.073	22.299	25.794		27.218	27.949	23.809	30.903	29.496
hsa-miR-212-000515	32.281	31.509	30.444	27.906	30.706		29.73	28.825	28.318	28.629	32.362		30.965	33.258	29.142	30.113	30.18
hsa-miR-214-002306	33.369	Undetermined	Undetermined	Undetermined	29.575		27.81	Undetermined	33.252	29.684	29.586		Undetermined	Undetermined	Undetermined	Undetermined	33.337
hsa-miR-218-000521	29.869	29.426	30.252	28.988	28.968		28.887	29.079	30.223	30.676	28.977		32.385	32.328	28.545	30.118	28.587
hsa-miR-222-002276	26.805	28.505	32.904	27.663	25.658		25.487	30.92	28.467	26.701	27.886		28.521	30.058	29.44	28.359	31.03
hsa-miR-223-002295	30.27	30.305	29.984	27.134	26.659		24.986	27.512	29.062	29.063	29.638		31.625	28.6	29.357	28.415	31.422
hsa-miR-24-000402	25.646	25.688	26.94	25.836	22.821		22.075	25.088	25.842	23.597	25.459		24.907	27.15	26.701	27.419	28.394
hsa-miR-25-000403	10.604	26.868	34.064	26.204	25.317		26.361	26.122	26.954	25.497	27.11		30.884	28.936	26.125	27.918	25.555
hsa-miR-26a-000405	33.354	Undetermined	33.887	32.008	28.626		28.383	30.603	32.204	30.46	31.141		34.646	29.081	Undetermined	Undetermined	32.038
hsa-miR-27a-000408	29.439	29.713	31.402	32.036	27.982		28.215	30.764	30.811	31.284	30.671		30.069	30.204	29.517	31.149	29.168
hsa-miR-27b-000409	27.892	27.919	29.504	27.319	27.266		26.058	27.479	31.506	26.5	31.292		27.676	28.852	29.954	30.725	29.738
hsa-miR-28-3p-002446	28.476	28.798	31.178	29.641	27.285		25.763	29.175	31.019	29.305	28.105		28.368	28.91	28.45	28.777	28.772
hsa-miR-296-000527	33.486	27.522	Undetermined	34.781	27.147		26.026	12.012	31.303	23.483	Undetermined		32.251	Undetermined	30.079	30.781	34.34
hsa-miR-29a-002112	29.403	29.693	29.658	29.547	27.016		24.815	29.158	29.191	26.613	29.152		29.793	30.349	30.092	35.348	32.652
hsa-miR-29c-000587	31.222	29.971	31.723	30.568	28.356		26.838	30.539	31.178	27.975	31.042		30.796	32.741	34.017	32.062	35.382
hsa-miR-302a-000529	28.684	22.39	25.97	19.704	18.903		20.312	20.21	20.973	18.662	21.112		21.114	22.176	19.311	20.647	19.188
hsa-miR-302b-000531	21.5	25.263	26.925	20.243	20.104		23.365	20.557	21.456	20.005	20.453		21.728	22.89	20.463	21.154	20.606
hsa-miR-302c-000533	23.344	21.873	31.29	23.745	22.775		25.197	24.906	25.901	23.144	24.407		24.78	26.461	23.565	24.245	23.773
hsa-miR-30b-000602	30.478	28.953	37.559	27.148	26.346		25.023	27.039	29.523	26.896	27.89		30.887	30.433	28.164	31.079	30.722
hsa-miR-30c-000419	28.998	27.834	34.352	28.61	26.177		25.148	27.926	29.421	26.594	28.393		30.367	30.007	28.52	30.262	29.838
hsa-miR-320-002277	28.272	26.621	28.964	26.207	23.269		22.307	27.312	24.368	25.443	26.286		27.606	30.368	25.805	27.669	30.824
hsa-miR-328-000543	29.855	27.905	30.281	27.019	25.274		23.164	27.878	27.473	26.136	28.096		27.295	32.474	28.192	29.771	31.451
hsa-miR-331-000545	Undetermined	30.743	32.33	34.017	29.006		27.511	31.555	31.981	29.315	19.062		29.824	34.395	Undetermined	29.097	Undetermined
hsa-miR-335-000546	33.354	33.832	32.036	30.748	30.68		28.592	33.135	31.794	30.363	Undetermined		32.308	Undetermined	31.856	34.968	Undetermined
hsa-miR-342-3p-002260	32.805	32.24	Undetermined	31.246	28.616		26.434	32.032	30.793	30.925	32.271		31.469	35.114	36.356	34.311	38.186
hsa-miR-345-002186	31.502	28.301	32.612	31.149	28.995		26.626	30.479	32.93	29.988	33.406		29.407	32.849	32.277	33.494	33.88
hsa-miR-34a-000426	16.952	15.98	20.785	14.933	15.004		16.913	17.514	16.058	15.19	15.711		13.723	16.683	14.51	15.65	14.798
hsa-miR-363-001271	29.567	31.462	30.754	28.976	29.445		27.899	29.997	29.327	28.392	28.94		32.266	29.878	27.847	28.949	29.511
hsa-miR-365-001020	33.253	33.17	34.171	33.489	29.243		26.552	34.212	31.441	33.221	31.561		Undetermined	38.495	35.474	39.469	Undetermined
hsa-miR-367-000555	21.015	17.837	24.929	18.008	16.326		20.825	20.797	20.662	17.922	18.683		21.361	19.996	17.583	17.909	18.127
hsa-miR-372-000560	27.567	26.527	34.791	27.192	25.834		26.798	27.484	26.874	26.467	27.506		27.573	29.779	26.004	27.807	26.768
hsa-miR-373-000561	28.849	28.826	33.462	29.104	28.486		30.659	29.726	28.565	28.214	29.785		30.681	31.564	28.208	29.962	29.267
hsa-miR-374-000563	20.851	18.717	25.567	19.925	19.723		21.536	20.331	19.797	18.839	19.685		16.813	20.786	18.217	19.014	18.509
hsa-miR-375-000564	31.944	28.529	36.691	30.862	26.782		32.192	31.434	31.941	29.727	28.309		33.811	34.461	30.947	32.43	27.941
hsa-miR-376a-000565	30.719	33.665	31.867	33.353	30.772		34.61	32.528	30.421	30.322	30.824		33.292	33.98	31.161	30.163	31.084
hsa-miR-381-000571	28.165	28.055	30.584	28.517	27.623		28.626	28.361	29.514	27.537	28.942		27.974	31.581	27.53	28.189	28.077
hsa-miR-383-000573	30.364	29.758	34.24	28.407	29.24		32.12	28.077	29.345	26.244	31.387		38.027	33.676	31.63	32.827	31.992
hsa-miR-410-001274	22.952	19.863	Undetermined	21.279	20.649		20.196	20.879	22.677	20.885	20.555		20.772	23.123	19.583	22.061	19.697
hsa-miR-411-001610	32.305	30.145	Undetermined	32.462	32.943		34.252	31.825	34.251	29.424	31.708		37.678	35.345	29.585	35.173	33.278
hsa-miR-422a-002297	31.79	32.792	Undetermined	33.107	30.382		Undetermined	32.572	32.255	31.105	Undetermined		38.519	35.1	31.962	Undetermined	30.473
hsa-miR-429-001024	34.672	Undetermined	34.449	33.882	29.743		30.681	Undetermined	33.507	Undetermined	35.172		Undetermined	Undetermined	Undetermined	Undetermined	Undetermined
hsa-miR-454-002323	16.87	18.292	23.703	18.894	16.695		22.232	17.763	18.893	17.45	17.697		16.857	21.015	15.393	18.128	17.125
hsa-miR-483-5p-002338	15.877	14.558	21.433	15.828	16.559		16.8	17.565	17.677	15.049	15.088		27.735	16.337	13.531	18.082	14.276
hsa-miR-484-001821	Undetermined	Undetermined	29.798	28.549	27.601		24.92	28.642	29.256	27.833	29.557		28.036	31.764	29.21	28.425	Undetermined
hsa-miR-486-001278	16.637	Undetermined	Undetermined	22.882	30.021		Undetermined	18.591	18.908	18.521	19.125		21.667	Undetermined	21.286	21.043	Undetermined
hsa-miR-509-5p-002235	24.192	27.766	26.405	24.998	24.252		24.889	23.905	25.849	25.695	25.188		28.03	27.733	24.618	26.914	25.014
hsa-miR-512-3p-001823	25.645	24.895	26.631	Undetermined	24.653		27.25	29.247	24.775	Undetermined	26.737		26.666	27.005	25.293	26.302	26.892
hsa-miR-518d-001159	26.186	26.98	32.307	30.361	26.319		28.022	31.413	25.513	30.367	27.686		25.962	28.931	26.32	26.952	28.338
hsa-miR-518f-002388	16.094	16.921	19.404	15.287	14.316		17.54	16.155	17.166	15.653	16.405		14.713	16.231	14.937	15.811	15.144
hsa-miR-520b-001116	29.333	30.35	30.796	29.19	31.856		30.699	29.057	29.144	29.748	30.529		29.904	29.605	28.436	29.595	30.445
hsa-miR-520d-5p-002393	31.504	31.106	31.924	31.321	31.836		34.386	32.933	32.681	34.364	32.08		31.683	31.709	32.307	32.345	32.001
hsa-miR-520e-001119	23.317	21.778	28.99	22.487	22.597		24.42	23.086	23.658	21.769	23.566		27.654	24.07	22.083	23.642	21.999
hsa-miR-520f-001120	30.157	29.204	Undetermined	28.27	28.91		30.33	28.709	30.887	27.969	30.824		35.948	34.374	30.099	31.012	31.6
hsa-miR-523-002386	17.886	18.605	24.277	17.375	16.683		19.173	17.75	18.38	17.679	18.68		14.864	18.948	17.902	17.62	17.734
hsa-miR-532-001518	33.754	Undetermined	Undetermined	35.13	29.774		27.746	32.154	34.109	32.446	34.094		Undetermined	Undetermined	Undetermined	Undetermined	Undetermined
hsa-miR-544-002265	25.34	26.025	Undetermined	26.576	25.779		26.613	26.53	27.033	26.814	26.738		23.227	28.243	25.755	26.823	25.258
hsa-miR-548a-001538	30.99	30.716	31.538	29.968	29.662		32.06	32.763	31.658	31.793	31.605		30.234	30.365	31.073	33.125	31.978
hsa-miR-548c-001590	33.331	32.906	33.229	31.287	31.279		32.971	31.148	30.766	32.005	34.218		31.088	32.301	30.324	31.423	31.388
hsa-miR-551b-001535	14.066	14.106	20.606	15.039	15.383		15.6	14.486	17.32	15.496	15.655		21.4	17.985	14.796	17.154	15.576
hsa-miR-574-3p-002349	29.001	29.382	30.392	29.729	26.727		23.763	30.396	28.776	28.622	30.484		29.81	38.071	33.178	31.324	33.97
hsa-miR-590-5p-001984	24.229	24.757	31.01	23.726	23.415		25.26	25.075	25.381	24.633	24.729		25.342	26.568	23.794	25.415	23.685
hsa-miR-597-001551	28.365	28.342	29.67	27.655	28.979		29.277	27.647	27.318	27.046	27.678		26.913	29.887	27.739	30.088	27.196
hsa-miR-598-001988	Undetermined	36.675	36.114	34.321	35.936		31.897	28.988	33.303	37.102	31.027		Undetermined	35.402	Undetermined	34.34	36.063
hsa-miR-618-001593	16.395	29.273	18.181	14.351	13.856		17.082	14.94	15.624	29.019	13.383		15.954	14.308	13.86	14.447	13.414
hsa-miR-628-5p-002433	13.951	14.463	22.495	14.288	15.231		15.356	16.297	16.139	15.578	15.45		13.941	17.19	14.48	14.835	14.945
hsa-miR-651-001604	24.506	23.823	34.744	26.865	25.375		25.435	27.939	27.848	27.805	27.438		27.745	29.052	26.25	27.717	26.316
hsa-miR-652-002352	18.103	22.583	25.56	18.869	20.576		26.17	19.551	20.469	20.321	20.294		17.898	22.497	17.25	19.326	19.327
hsa-miR-708-002341	27.952	25.467	32.951	25.721	24.668		27.187	25.834	27.488	25.159	26.856		27.256	27.18	24.505	26.353	25.554
hsa-miR-9-000583	32.102	33.625	Undetermined	30.204	26.54		Undetermined	30.535	Undetermined	32.061	19.522		34.487	Undetermined	32.128	Undetermined	Undetermined
hsa-miR-92a-000431	29.554	28.352	31.306	28.216	26.43		24.678	28.544	28.288	27.684	29.977		29.373	Undetermined	29.233	30.85	31.404
hsa-miR-99a-000435	28.328	24.599	29.706	25.998	23.904		23.662	26.998	28.73	25.044	28.24		30.871	30.412	27.743	28.604	29.572
hsa-miR-99b-000436	32.205	30.12	Undetermined	24.485	24.174		23.859	32.707	26.826	26.183	37.542		31.522	Undetermined	22.811	23.299	23.72
mmu-miR-140-001187	34.069	34.383	32.317	32.968	31.354		28.072	31.731	34.879	29.027	30.968		32.101	Undetermined	34.309	Undetermined	Undetermined
mmu-miR-93-001090	Undetermined	34.931	Undetermined	31.61	27.67		28.285	30.578	33.314	29.203	Undetermined		31.956	Undetermined	Undetermined	Undetermined	Undetermined

## Sheet: Meta analysis
	TOSI et al.
	det miRNAs	% det miRNAs	Undet miRNAs	% Undet miRNAs	DIABETICI	DME	CONTROLS
DIABETICI	113	0.93	6	0.07	-	96(78%)	112(92%)
DME	86	0.61	33	0.39	96(97%)	-	96(97%)
CONTROLS	107	0.86	12	0.14	112(96%)	96(82%)	-
	Jayaram et al.		Dunmire et al.10		Dismuke et al.12		Tanaka et al.9		Wecker et al.11		Shida Chen et al.			Cho et al.			Tosi et al.
Sample Type	Individual human AH samples		Pooled human AH samples		MicroRNA isolated from pooled human AH exosomes		Individual human AH samples		Individual human AH samples		Individual human AH samples			Individual human AH samples			Individual human AH samples
Sample Size (n)	8 (individual)		5 (pooled)		5 (pooled)		5 (individual)		4 (individual)		9	9		20	13		5(individual)
Phenotype	cataract only		cataract only		cataract only		cataract only		cataract only		PDR (type 2 diabetes)	cataract only		DMO NPDR	cataract only		cataract only
Assay	MicroRNA PCR Array (With specific pre-amplification)		MicroRNA PCR Array		Small RNA Sequencing		MicroRNA microarray		Small RNA Sequencing (with Global amplification)		next-generation sequencing confirmed by Quantitative polymerase chain reaction			Single assay PCR			MicroRNA PCR Array
Number of Unique Mature MicroRNAs Detected	314		110		11		165		158		210 mature miRNAs and 274 novel miRNAs (484)			84			107
Number of Detected Mature MicroRNAs Shared with Jayaram et al (%)	-		59 (55%)		9 (91%)		6 (4%)		84 (54%)		17(3,5%)			8 (9,5%)			98(74%)
Number of Detected Mature MicroRNAs Shared with Chen et al (%)	17(5%)		7(6%)		3(27%)		26(16%)		44(28%)		-			51 (61%)			5(4%)
Number of Detected Mature MicroRNAs Shared with Tosi et al (%)	98(31%)		38(35%)		8(73%)		1(0,6%)		44(28%)		5(1%)			1 (1,2%)			-
Number of Detected Mature MicroRNAs Shared with Dunmire et al.(%)	59 (19%)		-		5 (45%)		1 (2%)		37 (23%)		7 (1%)			1 (1,2%)			38 (8%)
Number of Detected Mature MicroRNAs Shared with Dismuke et al.%)	9 (3%)		5 (4%)		-		1 (2%)		9 (6%)		3 (0,6%)			1 (1,2%)			8 (7%)
Number of Detected Mature MicroRNAs Shared with Tanaka et al.(%)	6 (2%)		1 (1%)		1 (1%)		-		3 (2%)		26 (5%)			1 (1,2%)			1 (1%)
Number of Detected Mature MicroRNAs Shared with Wecker et al(%)	84 (27%)		37 (33%)		9 (82%)		3 (2%)		-		44 (9%)			20 (23,8%)			44 38%)
Number of Detected Mature MicroRNAs Shared with Cho et al(%)	8 (2,5%)		1 (0,9%)		1 (9%)		1 (0,6%)		20 (12,8%)		51 (10,5%)			-			1 (0,9%)
	hsa-let-7a		hsa-let-7a		hsa-let-7a		hsa-miR-184		hsa-let-7a		hsa-miR-mir374			hsa-miR-223-3p			hsa-let-7b-002619
	hsa-let-7b		hsa-let-7d		hsa-let-7b		hsa-miR-572		hsa-let-7b		hsa-miR-mir68			hsa-miR-194-5p			hsa-let-7c-000379
	hsa-let-7c		hsa-let-7e		hsa-miR-125a-5p		hsa-miR-575		hsa-let-7c		hsa-miR-1908-5p			hsa-let-7d-5p			hsa-miR-100-000437
	hsa-let-7d		hsa-let-7g		hsa-miR-143		hsa-miR-638		hsa-let-7d		hsa-miR-mir356			hsa-let-7a-5p			hsa-miR-106a-002169
	hsa-let-7e		hsa-miR-1		hsa-miR-148a		hsa-miR-663b		hsa-let-7e		hsa-miR-1260b			hsa-miR-126-3p			hsa-miR-106b-000442
	hsa-let-7e#		hsa-miR-101		hsa-miR-181a		hsa-miR-920		hsa-let-7g		hsa-miR-mir207			hsa-let-7f-5p			hsa-miR-125b-000449
	hsa-let-7g		hsa-miR-125a-5p		hsa-miR-184		hsa-miR-1249		hsa-miR-100		hsa-miR-mir281			hsa-miR-26b-5p			hsa-miR-126-002228
	hsa-miR-1		hsa-miR-125b		hsa-miR-191		hsa-miR-1202		hsa-miR-101		hsa-miR-mir262			hsa-miR-15b-5p			hsa-miR-127-000452
	hsa-miR-101		hsa-miR-126		hsa-miR-204		hsa-miR-1207-5p		hsa-miR-106a		hsa-miR-mir49			hsa-let-7e-5p			hsa-miR-130a-000454
	hsa-miR-125a-5p		hsa-miR-135a		hsa-miR-26a		hsa-miR-1225-5p		hsa-miR-106b		hsa-miR-mir301			hsa-let-7b-5p			hsa-miR-130b-000456
	hsa-miR-125b		hsa-miR-135b		hsa-miR-486-5p		hsa-miR-1227-5p		hsa-miR-125b		hsa-miR-mir245			hsa-miR-7-5p			hsa-miR-133a-002246
	hsa-miR-126		hsa-miR-151-5p				hsa-miR-1228-5p		hsa-miR-130a		hsa-miR-mir77			hsa-miR-29b-3p			hsa-miR-138-002284
	hsa-miR-135a		hsa-miR-15b				hsa-miR-1229-5p		hsa-miR-133a		hsa-miR-30d-5p			hsa-miR-128-3p			hsa-miR-142-3p-000464
	hsa-miR-135b		hsa-miR-16				hsa-miR-1233-1-5p		hsa-miR-133b		hsa-miR-mir154			hsa-miR-140-3p			hsa-miR-143-002249
	hsa-miR-151-5P		hsa-miR-17				hsa-miR-1234-5p		hsa-miR-135a		hsa-miR-mir353			hsa-423-5p			hsa-miR-145-002278
	hsa-miR-15b		hsa-miR-181a				hsa-miR-1237-5p		hsa-miR-135b		hsa-miR-mir73			hsa-26a-5p			hsa-miR-146a-000468
	hsa-miR-16		hsa-miR-184				hsa-miR-1238-5p		hsa-miR-140		hsa-miR-mir170			hsa-let-7g-5p			hsa-miR-147-000469
	hsa-miR-17		hsa-miR-186				hsa-miR-1247-3p		hsa-miR-141		hsa-miR-mir230			hsa-miR-374a-5p			hsa-miR-148a-000470
	hsa-miR-181a		hsa-miR-192				hsa-miR-1260a		hsa-miR-143		hsa-miR-mir17			hsa-miR-151a-5p			hsa-miR-150-000473
	hsa-miR-184		hsa-miR-193b				hsa-miR-1260b		hsa-miR-144		hsa-miR-30e-3p			hsa-let-7i-5p			hsa-miR-152-000475
	hsa-miR-186		hsa-miR-195				hsa-miR-1268a		hsa-miR-146a		hsa-miR-mir266			hsa-miR-21-5p			hsa-miR-155-002623
	hsa-miR-192		hsa-miR-19a				hsa-miR-1268b		hsa-miR-146b		hsa-miR-34c-5p			hsa-miR-222-3p			hsa-miR-15a-000389
	hsa-miR-193b		hsa-miR-19b				hsa-miR-1343		hsa-miR-148a		hsa-miR-mir285			hsa-let-7c-5p			hsa-miR-15b-000390
	hsa-miR-195		hsa-miR-202				hsa-miR-1469		hsa-miR-148b		hsa-miR-4306			hsa-miR-27a-3p			hsa-miR-16-000391
	hsa-miR-19a		hsa-miR-203				hsa-miR-149-3p		hsa-miR-149		hsa-miR-221-3p			hsa-miR-29c-3p			hsa-miR-181a-000480
	hsa-miR-19b		hsa-miR-205				hsa-miR-150-3p		hsa-miR-152		hsa-miR-mir203			hsa-miR-22-3p			hsa-miR-184-000485
	hsa-miR-202		hsa-miR-21				hsa-miR-1587		hsa-miR-16		hsa-miR-mir309			hsa-miR-30e-5p			hsa-miR-186-002285
	hsa-miR-203		hsa-miR-218				hsa-miR-187-5p		hsa-miR-17		hsa-miR-mir319			hsa-miR-30a-5p			hsa-miR-191-002299
	hsa-miR-205		hsa-miR-222				hsa-miR-1908		hsa-miR-181a		hsa-miR-185-5p			hsa-miR-30d-5p			hsa-miR-192-000491
	hsa-miR-21		hsa-miR-223				hsa-miR-1909-3p		hsa-miR-184		hsa-miR-mir259			hsa-miR-24-3p			hsa-miR-193a-5p-002281
	hsa-miR-218		hsa-miR-23b				hsa-miR-1913		hsa-miR-185		hsa-miR-17-5p			hsa-miR-181b-5p			hsa-miR-193b-002367
	hsa-miR-222		hsa-miR-26b				hsa-miR-1915-3p		hsa-miR-191		hsa-miR-3615			hsa-miR-23a-3p			hsa-miR-194-000493
	hsa-miR-223		hsa-miR-27a				hsa-miR-197-5p		hsa-miR-192		hsa-miR-3656			hsa-miR-27b-3p			hsa-miR-195-000494
	hsa-miR-23b		hsa-miR-27b				hsa-miR-204-3p		hsa-miR-193a		hsa-miR-mir161			hsa-miR-29a-3p			hsa-miR-197-000497
	hsa-miR-26b		hsa-miR-29a				hsa-miR-211-3p		hsa-miR-194		hsa-miR-4508			hsa-miR-124-3p			hsa-miR-199a-3p-002304
	hsa-miR-27a		hsa-miR-29b				hsa-miR-24-3p		hsa-miR-195		hsa-miR-92b-3p			hsa-miR-125b-5p			hsa-miR-19a-000395
	hsa-miR-27b		hsa-miR-302a				hsa-miR-2861		hsa-miR-199a		hsa-miR-mir218			hsa-miR-130a-3p			hsa-miR-19b-000396
	hsa-miR-29a		hsa-miR-30b				hsa-miR-296-3p		hsa-miR-19a		hsa-miR-708-3p			hsa-miR-99a-5p			hsa-miR-200b-002251
	hsa-miR-29b		hsa-miR-30d				hsa-miR-296-5p		hsa-miR-19b		hsa-miR-374b-5p			hsa-miR-100-5p			hsa-miR-200c-002300
	hsa-miR-302a		hsa-miR-324-5p				hsa-miR-3131		hsa-miR-200a		hsa-miR-mir238			hsa-miR-32-5p			hsa-miR-202-002363
	hsa-miR-30b		hsa-miR-335				hsa-miR-3135b		hsa-miR-200b		hsa-miR-mir70			hsa-miR-181a-5p			hsa-miR-203-000507
	hsa-miR-30d		hsa-miR-340				hsa-miR-3141		hsa-miR-200c		hsa-let-7i-5p			hsa-miR-424-5p			hsa-miR-204-000508
	hsa-miR-324-5p		hsa-miR-345				hsa-miR-3154		hsa-miR-205		hsa-miR-mir136			hsa-miR-200c-3p			hsa-miR-20a-000580
	hsa-miR-335		hsa-miR-34a				hsa-miR-3162-5p		hsa-miR-20a		hsa-miR-mir81			hsa-miR-186-5p			hsa-miR-20b-001014
	hsa-miR-340		hsa-miR-365				hsa-miR-3178		hsa-miR-20b		hsa-miR-mir149			hsa-miR-142-3p			hsa-miR-21-000397
	hsa-miR-345		hsa-miR-373				hsa-miR-3180		hsa-miR-21		hsa-miR-mir130			hsa-miR-30b-5p			hsa-miR-211-000514
	hsa-miR-34a		hsa-miR-376a				hsa-miR-3180-3p		hsa-miR-218		hsa-miR-mir125			hsa-miR-20a-5p			hsa-miR-212-000515
	hsa-miR-365		hsa-miR-376c				hsa-miR-3185		hsa-miR-222		hsa-miR-mir152			hsa-miR-19a-3p			hsa-miR-214-002306
	hsa-miR-373		hsa-miR-410				hsa-miR-3187-3p		hsa-miR-223-		hsa-miR-mir42			hsa-miR-19b-3p			hsa-miR-218-000521
	hsa-miR-376a		hsa-miR-429				hsa-miR-3195		hsa-miR-23b		hsa-miR-mir254			hsa-miR-28-5p			hsa-miR-222-002276
	hsa-miR-376c		hsa-miR-452				hsa-miR-3196		hsa-miR-24		hsa-miR-3158-3p			hsa-miR320a			hsa-miR-223-002295
	hsa-miR-410		hsa-miR-500				hsa-miR-3197		hsa-miR-25		hsa-miR-mir317			hsa-miR-30c-5p			hsa-miR-24-000402
	hsa-miR-429		hsa-miR-520d-3p				hsa-miR-3619-3p		hsa-miR-26a		hsa-miR-23b-5p			hsa-miR-191-5p			hsa-miR-25-000403
	hsa-miR-452		hsa-miR-523				hsa-miR-3620-5p		hsa-miR-26b		hsa-miR-181a-2-3p			hsa-miR-16-5p			hsa-miR-26a-000405
	hsa-miR-500		hsa-miR-590-3p				hsa-miR-3621		hsa-miR-27a		hsa-miR-127-3p			hsa-miR-93-5p			hsa-miR-27a-000408
	hsa-miR-520D-3P		hsa-miR-628-5p				hsa-miR-3622a-5p		hsa-miR-27b		hsa-miR-mir12			hsa-miR-92a-3p			hsa-miR-27b-000409
	hsa-miR-523		hsa-miR-758				hsa-miR-3648		hsa-miR-28-3p		hsa-miR-125b-5p			hsa-miR-25-3p			hsa-miR-28-3p-002446
	hsa-miR-590-3P		hsa-miR-9				hsa-miR-3652		hsa-miR-29a		hsa-miR-mir38			hsa-miR-195-5p			hsa-miR-296-000527
	hsa-miR-628-5p		hsa-miR-95				hsa-miR-3656		hsa-miR-29b		hsa-miR-mir46			hsa-miR-150-5p			hsa-miR-29a-002112
	hsa-miR-758		hsa-miR-99a				hsa-miR-365a-5p		hsa-miR-29c		hsa-miR-mir28			hsa-miR-96-5p			hsa-miR-29c-000587
	hsa-miR-9		hsa-miR-105				hsa-miR-3663-3p		hsa-miR-30a-5p		hsa-miR-27a-5p			hsa-miR-144-3p			hsa-miR-302a-000529
	hsa-miR-95		hsa-miR-10b				hsa-miR-3679-3p		hsa-miR-30b-5p		hsa-miR-mir129			hsa-miR-425-5p			hsa-miR-302b-000531
	hsa-miR-99a		hsa-miR-128				hsa-miR-371a-5p		hsa-miR-30c		hsa-miR-mir175			hsa-miR-15a-5p			hsa-miR-302c-000533
	hsa-miR-100		hsa-miR-129-3p				hsa-miR-3917		hsa-miR-30d		hsa-miR-mir194			hsa-miR-17-5p			hsa-miR-30b-000602
	hsa-miR-103		hsa-miR-137				hsa-miR-3928		hsa-miR-30e-3p		hsa-miR-mir16			hsa-miR-103a-3p			hsa-miR-30c-000419
	hsa-miR-106a		hsa-miR-140-5p				hsa-miR-3937		hsa-miR-320b		hsa-miR-mir335			hsa-miR-106b-5p			hsa-miR-320-002277
	hsa-miR-106b		hsa-miR-181d				hsa-miR-3960		hsa-miR-324-3p		hsa-miR-mir107			hsa-miR-101-3p			hsa-miR-328-000543
	hsa-miR-10b		hsa-miR-182				hsa-miR-423-5p		hsa-miR-324-5p		hsa-miR-200b-5p			hsa-miR-185-5p			hsa-miR-331-000545
	hsa-miR-1179		hsa-miR-188-5p				hsa-miR-4257		hsa-miR-32		hsa-miR-mir338			hsa-miR-18a-5p			hsa-miR-335-000546
	hsa-miR-1180		hsa-miR-196a				hsa-miR-4259		hsa-miR-335		hsa-miR-1290			hsa-miR-122-5p			hsa-miR-342-3p-002260
	hsa-miR-1183		hsa-miR-196b				hsa-miR-4270		hsa-miR-338		hsa-miR-671-3p			hsa-miR-210-3p			hsa-miR-345-002186
	hsa-miR-1208		hsa-miR-219-2-3p				hsa-miR-4281		hsa-miR-342-3p		hsa-miR-3120-3p			hsa-miR-141-3p			hsa-miR-34a-000426
	hsa-miR-1227		hsa-miR-23a				hsa-miR-4294		hsa-miR-34a		hsa-miR-9-5p			hsa-miR-376c-3p			hsa-miR-363-001271
	hsa-miR-1243		hsa-miR-296-5p				hsa-miR-4322		hsa-miR-361		hsa-miR-184			hsa-miR-155-5p			hsa-miR-365-001020
	hsa-miR-1247		hsa-miR-302b				hsa-miR-4327		hsa-miR-429		hsa-miR-mir83			hsa-miR-302c-3p			hsa-miR-367-000555
	hsa-miR-1249		hsa-miR-30a				hsa-miR-4417		hsa-miR-451a		hsa-miR-143-3p			hsa-miR-142-5p			hsa-miR-372-000560
	hsa-miR-1250		hsa-miR-331-3p				hsa-miR-4419b		hsa-miR-497		hsa-miR-mir65			hsa-miR-302b-3p			hsa-miR-373-000561
	hsa-miR-1251		hsa-miR-331-5p				hsa-miR-4433-3p		hsa-miR-532-3p		hsa-miR-mir33			hsa-miR-302a-3p			hsa-miR-374-000563
	hsa-miR-1253		hsa-miR-33a				hsa-miR-4442		hsa-miR-532-5p		hsa-miR-7-1-3p			hsa-miR-146a-5p			hsa-miR-375-000564
	hsa-miR-125a-3p		hsa-miR-361-3p				hsa-miR-4446-3p		hsa-miR-590		hsa-miR-10b-5p			hsa-miR-143-3p			hsa-miR-376a-000565
	hsa-miR-125b-1#		hsa-miR-362-5p				hsa-miR-4447		hsa-miR-652		hsa-miR-125a-5p			hsa-miR-125a-5p			hsa-miR-381-000571
	hsa-miR-126#		hsa-miR-369-3p				hsa-miR-4454		hsa-miR-660		hsa-miR-125a-3p			hsa-miR-23b-3p			hsa-miR-383-000573
	hsa-miR-1260		hsa-miR-371-3p				hsa-miR-4459		hsa-miR-92a		hsa-miR-mir258			hsa-miR-9-5p			hsa-miR-410-001274
	hsa-miR-1262		hsa-miR-374a				hsa-miR-4463		hsa-miR-99a		hsa-miR-mir61			hsa-miR-196b-5p			hsa-miR-411-001610
	hsa-miR-1263		hsa-miR-374b				hsa-miR-4466		hsa-miR-99b		hsa-miR-5701						hsa-miR-422a-002297
	hsa-miR-1267		hsa-miR-376b				hsa-miR-4467		hsa-let-7a-3p		hsa-miR-mir290						hsa-miR-429-001024
	hsa-miR-127		hsa-miR-379				hsa-miR-4484		hsa-let-7f-2-3p		hsa-miR-mir166						hsa-miR-454-002323
	hsa-miR-1270		hsa-miR-431				hsa-miR-4486		hsa-let-7f-5p		hsa-miR-mir121						hsa-miR-483-5p-002338
	hsa-miR-1271		hsa-miR-450a				hsa-miR-4488		hsa-let-7i-5p		hsa-miR-378e						hsa-miR-484-001821
	hsa-miR-1274A		hsa-miR-455-5p				hsa-miR-4492		hsa-miR-103a-3p		hsa-miR-4497						hsa-miR-486-001278
	hsa-miR-1274B		hsa-miR-486-5p				hsa-miR-4497		hsa-miR-103b		hsa-miR-3195						hsa-miR-509-5p-002235
	hsa-miR-1275		hsa-miR-502-3p				hsa-miR-4505		hsa-miR-106b-3p		hsa-miR-mir347						hsa-miR-512-3p-001823
	hsa-miR-1276		hsa-miR-508-3p				hsa-miR-4507		hsa-miR-107		hsa-miR-mir226						hsa-miR-518d-001159
	hsa-miR-1278		hsa-miR-515-5p				hsa-miR-4508		hsa-miR-124-3p		hsa-miR-193a-5p						hsa-miR-518f-002388
	hsa-miR-1283		hsa-miR-517a				hsa-miR-4513		hsa-miR-128-3p		hsa-miR-mir96						hsa-miR-520b-001116
	hsa-miR-1285		hsa-miR-518c				hsa-miR-4516		hsa-miR-140-5p		hsa-miR-423-3p						hsa-miR-520d-5p-002393
	hsa-miR-128a		hsa-miR-519a				hsa-miR-4530		hsa-miR-151a-3p		hsa-miR-3182						hsa-miR-520e-001119
	hsa-miR-1290		hsa-miR-524-5p				hsa-miR-4532		hsa-miR-15a-5p		hsa-miR-146a-5p						hsa-miR-520f-001120
	hsa-miR-1291		hsa-miR-525-3p				hsa-miR-4632-5p		hsa-miR-15b-5p		hsa-miR-mir362						hsa-miR-523-002386
	hsa-miR-1293		hsa-miR-532-5p				hsa-miR-4634		hsa-miR-16-2-3p		hsa-miR-3960						hsa-miR-532-001518
	hsa-miR-1300		hsa-miR-542-3p				hsa-miR-4640-5p		hsa-miR-181b-5p		hsa-miR-28-3p						hsa-miR-544-002265
	hsa-miR-1305		hsa-miR-545				hsa-miR-4649-5p		hsa-miR-181c-5p		hsa-miR-mir305						hsa-miR-548a-001538
	hsa-miR-130a		hsa-miR-548b-3p				hsa-miR-4651		hsa-miR-181d-5p		hsa-miR-4792						hsa-miR-548c-001590
	hsa-miR-130b		hsa-miR-625				hsa-miR-4656		hsa-miR-186-5p		hsa-miR-mir357						hsa-miR-551b-001535
	hsa-miR-132		hsa-miR-651				hsa-miR-4674		hsa-miR-196a-5p		hsa-miR-mir158						hsa-miR-574-3p-002349
	hsa-miR-132#		hsa-miR-665				hsa-miR-4687-3p		hsa-miR-196b-5p		hsa-miR-10a-5p						hsa-miR-590-5p-001984
	hsa-miR-133a		hsa-miR-671-3p				hsa-miR-4689		hsa-miR-199a-5p		hsa-miR-mir103						hsa-miR-597-001551
	hsa-miR-133b		hsa-miR-671-5p				hsa-miR-4690-5p		hsa-miR-199b-3p		hsa-miR-mir115						hsa-miR-598-001988
	hsa-miR-136		hsa-miR-873				hsa-miR-4695-5p		hsa-miR-199b-5p		hsa-miR-mir377						hsa-miR-618-001593
	hsa-miR-138		hsa-miR-889				hsa-miR-4697-5p		hsa-miR-203a-3p		hsa-miR-6130						hsa-miR-628-5p-002433
	hsa-miR-139-3p						hsa-miR-4706		hsa-miR-203b-5p		hsa-miR-mir1						hsa-miR-651-001604
	hsa-miR-139-5p						hsa-miR-4707-5p		hsa-miR-210-3p		hsa-miR-4488						hsa-miR-652-002352
	hsa-miR-140-3p						hsa-miR-4710		hsa-miR-221-3p		hsa-miR-mir76						hsa-miR-708-002341
	hsa-miR-141						hsa-miR-4723-5p		hsa-miR-221-5p		hsa-miR-744-5p						hsa-miR-9-000583
	hsa-miR-142-3p						hsa-miR-4725-3p		hsa-miR-22-3p		hsa-miR-mir98						hsa-miR-92a-000431
	hsa-miR-143						hsa-miR-4728-5p		hsa-miR-22-5p		hsa-miR-mir55						hsa-miR-99a-000435
	hsa-miR-143#						hsa-miR-4730		hsa-miR-23a-3p		hsa-miR-99a-5p						hsa-miR-99b-000436
	hsa-miR-144						hsa-miR-4734		hsa-miR-23c		hsa-miR-mir182						mmu-miR-140-001187
	hsa-miR-145						hsa-miR-4739		hsa-miR-24-2-5p		hsa-miR-mir280						mmu-miR-93-001090
	hsa-miR-145#						hsa-miR-4741		hsa-miR-29c-5p		hsa-miR-mir328
	hsa-miR-146a						hsa-miR-4745-5p		hsa-miR-3065-5p		hsa-miR-mir209
	hsa-miR-146b						hsa-miR-4746-3p		hsa-miR-3074-5p		hsa-miR-mir286
	hsa-miR-146b-3p						hsa-miR-4749-5p		hsa-miR-30e-5p		hsa-miR-mir123
	hsa-miR-148a						hsa-miR-4750-5p		hsa-miR-3184-3p		hsa-miR-mir2
	hsa-miR-148b						hsa-miR-4758-5p		hsa-miR-3184-5p		hsa-miR-mir267
	hsa-miR-149						hsa-miR-4763-3p		hsa-miR-320a		hsa-miR-mir99
	hsa-miR-150						hsa-miR-4783-3p		hsa-miR-339-3p		hsa-miR-mir361
	hsa-miR-151-3p						hsa-miR-4785		hsa-miR-340-5p		hsa-miR-mir204
	hsa-miR-152						hsa-miR-4787-5p		hsa-miR-3529-3p		hsa-miR-mir72
	hsa-miR-154#						hsa-miR-486-3p		hsa-miR-361-3p		hsa-miR-mir24
	hsa-miR-155						hsa-miR-5001-5p		hsa-miR-374a-5p		hsa-miR-mir135
	hsa-miR-181a-2#						hsa-miR-5090		hsa-miR-374b-5p		hsa-miR-mir271
	hsa-miR-182#						hsa-miR-5100		hsa-miR-374c-3p		hsa-miR-mir11
	hsa-miR-1825						hsa-miR-5572		hsa-miR-374c-5p		hsa-miR-mir250
	hsa-miR-185#						hsa-miR-5739		hsa-miR-378a-3p		hsa-miR-mir119
	hsa-miR-190b						hsa-miR-5787		hsa-miR-378a-5p		hsa-miR-mir153
	hsa-miR-191						hsa-miR-6068		hsa-miR-378c		hsa-miR-mir45
	hsa-miR-191#						hsa-miR-6076		hsa-miR-378f		hsa-miR-25-5p
	hsa-miR-193a-3p						hsa-miR-6087		hsa-miR-378g		hsa-miR-378d
	hsa-miR-193a-5p						hsa-miR-6088		hsa-miR-378i		hsa-miR-101-3p
	hsa-miR-194						hsa-miR-6089		hsa-miR-421		hsa-miR-mir3
	hsa-miR-197						hsa-miR-6090		hsa-miR-423-3p		hsa-miR-mir21
	hsa-miR-199a-3p						hsa-miR-6125		hsa-miR-423-5p		hsa-miR-mir365
	hsa-miR-19b-1#						hsa-miR-6126		hsa-miR-424-5p		hsa-miR-mir248
	hsa-miR-200a						hsa-miR-6131		hsa-miR-425-5p		hsa-miR-mir282
	hsa-miR-200a#						hsa-miR-6132		hsa-miR-4448		hsa-miR-mir78
	hsa-miR-200b						hsa-miR-6165		hsa-miR-486-3p		hsa-miR-363-3p
	hsa-miR-200c						hsa-miR-625-3p		hsa-miR-486-5p		hsa-miR-30b-5p
	hsa-miR-204						hsa-miR-642b-3p		hsa-miR-548az-5p		hsa-miR-mir126
	hsa-miR-206						hsa-miR-6511a-5p		hsa-miR-548h-3p		hsa-miR-mir297
	hsa-miR-208						hsa-miR-6511b-5p		hsa-miR-548n		hsa-miR-320c
	hsa-miR-20a						hsa-miR-6515-3p		hsa-miR-548z		hsa-miR-mir352
	hsa-miR-20a#						hsa-miR-663a		hsa-miR-629-3p		hsa-miR-4429
	hsa-miR-20b						hsa-miR-6717-5p		hsa-miR-629-5p		hsa-miR-mir326
	hsa-miR-21						hsa-miR-6721-5p		hsa-miR-671-5p		hsa-miR-375
	hsa-miR-211						hsa-miR-6722-3p		hsa-miR-7-5p		hsa-miR-99b-5p
	hsa-miR-212						hsa-miR-744-5p		hsa-miR-92b-3p		hsa-miR-mir217
	hsa-miR-214						hsa-miR-760		hsa-miR-98-5p		hsa-miR-146b-5p
	hsa-miR-216b						hsa-miR-762				hsa-miR-378a-3p
	hsa-miR-224						hsa-miR-887				hsa-miR-mir208
	hsa-miR-23a						hsa-miR-92a-2-5p				hsa-miR-mir80
	hsa-miR-24						hsa-miR-92b-5p				hsa-miR-3074-5p
	hsa-miR-25						hsa-miR-937-5p				hsa-miR-mir146
	hsa-miR-26a						hsa-miR-939-5p				hsa-miR-mir162
	hsa-miR-27a						hsa-miR-940				hsa-miR-mir334
	hsa-miR-28										hsa-miR-548ah-3p
	hsa-miR-28-3p										hsa-miR-24-3p
	hsa-miR-296										hsa-miR-mir211
	hsa-miR-29a										hsa-miR-mir277
	hsa-miR-29b-2#										hsa-miR-4443
	hsa-miR-29c										hsa-miR-4634
	hsa-miR-301										hsa-miR-mir34
	hsa-miR-302b										hsa-miR-mir127
	hsa-miR-302c										hsa-miR-139-5p
	hsa-miR-302d										hsa-miR-mir29
	hsa-miR-30a-3p										hsa-miR-486-3p
	hsa-miR-30a-5p										hsa-miR-941
	hsa-miR-30b										hsa-miR-128-3p
	hsa-miR-30c										hsa-miR-4257
	hsa-miR-30c-2#										hsa-miR-mir287
	hsa-miR-30e-3p										hsa-miR-mir64
	hsa-miR-31										hsa-miR-215-5p
	hsa-miR-31#										hsa-miR-4448
	hsa-miR-32										hsa-miR-92b-5p
	hsa-miR-320										hsa-miR-126-3p
	hsa-miR-320B										hsa-miR-150-5p
	hsa-miR-323-3p										hsa-miR-451a
	hsa-miR-324-3p										hsa-miR-mir187
	hsa-miR-328										hsa-miR-1-3p
	hsa-miR-330										hsa-miR-mir225
	hsa-miR-331										hsa-let-7e-5p
	hsa-miR-338										hsa-miR-200a-5p
	hsa-miR-342-3p										hsa-miR-129-5p
	hsa-miR-34a#										hsa-miR-4510
	hsa-miR-34b										hsa-miR-4301
	hsa-miR-34c										hsa-let-7b-3p
	hsa-miR-361										hsa-miR-mir300
	hsa-miR-363										hsa-miR-1268a
	hsa-miR-363#										hsa-miR-182-5p
	hsa-miR-374										hsa-miR-100-3p
	hsa-miR-375										hsa-miR-mir151
	hsa-miR-378										hsa-miR-mir40
	hsa-miR-380-5p										hsa-miR-103a-3p
	hsa-miR-409-3p										hsa-miR-mir122
	hsa-miR-411										hsa-miR-342-5p
	hsa-miR-422a										hsa-miR-199b-5p
	hsa-miR-432										hsa-miR-504-5p
	hsa-miR-433										hsa-miR-3679-5p
	hsa-miR-454										hsa-miR-mir330
	hsa-miR-455										hsa-miR-3928-3p
	hsa-miR-483-3p										hsa-miR-27b-5p
	hsa-miR-483-5p										hsa-miR-mir370
	hsa-miR-484										hsa-miR-mir344
	hsa-miR-485-3p										hsa-miR-mir244
	hsa-miR-488										hsa-miR-mir293
	hsa-miR-489										hsa-miR-mir237
	hsa-miR-494										hsa-miR-mir114
	hsa-miR-497										hsa-miR-7704
	hsa-miR-505										hsa-miR-mir157
	hsa-miR-509-5p										hsa-miR-mir139
	hsa-miR-511										hsa-miR-1301-3p
	hsa-miR-515-3p										hsa-miR-mir25
	hsa-miR-516-3p										hsa-miR-196b-5p
	hsa-miR-518a-5p										hsa-miR-mir292
	hsa-miR-518d										hsa-miR-mir66
	hsa-miR-518e										hsa-miR-mir138
	hsa-miR-518f										hsa-miR-370-3p
	hsa-miR-519b-3p										hsa-miR-199a-3p
	hsa-miR-519d										hsa-miR-mir315
	hsa-miR-519e#										hsa-miR-mir321
	hsa-miR-520b										hsa-miR-mir364
	hsa-miR-520c-3p										hsa-miR-145-3p
	hsa-miR-520d-5p										hsa-miR-mir278
	hsa-miR-532										hsa-miR-30d-3p
	hsa-miR-532-3p										hsa-miR-125b-1-3p
	hsa-miR-539										hsa-miR-5787
	hsa-miR-545#										hsa-miR-mir101
	hsa-miR-548a										hsa-miR-224-5p
	hsa-miR-548c										hsa-miR-30c-5p
	hsa-miR-548I										hsa-miR-mir79
	hsa-miR-548L										hsa-miR-mir133
	hsa-miR-550										hsa-let-7b-5p
	hsa-miR-551a										hsa-miR-4466
	hsa-miR-551b#										hsa-miR-mir58
	hsa-miR-571										hsa-miR-mir240
	hsa-miR-572										hsa-miR-mir228
	hsa-miR-573										hsa-let-7f-5p
	hsa-miR-574-3p										hsa-miR-mir20
	hsa-miR-575										hsa-miR-mir124
	hsa-miR-576-3p										hsa-miR-mir322
	hsa-miR-586										hsa-miR-181a-3p
	hsa-miR-590										hsa-miR-mir113
	hsa-miR-596										hsa-miR-mir296
	hsa-miR-597										hsa-miR-199a-5p
	hsa-miR-598										hsa-miR-mir132
	hsa-miR-601										hsa-miR-mir201
	hsa-miR-603										hsa-miR-30a-5p
	hsa-miR-604										hsa-let-7d-5p
	hsa-miR-605										hsa-miR-99b-3p
	hsa-miR-616										hsa-miR-26a-5p
	hsa-miR-618										hsa-miR-mir351
	hsa-miR-622										hsa-miR-16-2-3p
	hsa-miR-623										hsa-miR-4532
	hsa-miR-624										hsa-miR-320a
	hsa-miR-625#										hsa-miR-mir191
	hsa-miR-627										hsa-miR-30e-5p
	hsa-miR-628-3p										hsa-miR-141-3p
	hsa-miR-636										hsa-miR-181a-5p
	hsa-miR-638										hsa-miR-mir4
	hsa-miR-640										hsa-miR-186-5p
	hsa-miR-644										hsa-miR-486-5p
	hsa-miR-645										hsa-miR-mir106
	hsa-miR-646										hsa-miR-6129
	hsa-miR-647										hsa-miR-mir205
	hsa-miR-652										hsa-miR-1827
	hsa-miR-655										hsa-miR-mir47
	hsa-miR-657										hsa-miR-mir50
	hsa-miR-660										hsa-miR-mir210
	hsa-miR-661										hsa-miR-374c-3p
	hsa-miR-663B										hsa-miR-1246
	hsa-miR-708										hsa-miR-mir53
	hsa-miR-720										hsa-miR-mir233
	hsa-miR-744										hsa-miR-3135b
	hsa-miR-765										hsa-miR-576-5p
	hsa-miR-769-5p										hsa-miR-6131
	hsa-miR-802										hsa-miR-mir252
	hsa-miR-875-5p										hsa-miR-mir134
	hsa-miR-885-5p										hsa-miR-mir270
	hsa-miR-886-3p										hsa-miR-mir219
	hsa-miR-886-5p										hsa-miR-mir304
	hsa-miR-888										hsa-miR-mir31
	hsa-miR-891a										hsa-miR-mir337
	hsa-miR-892b										hsa-miR-mir311
	hsa-miR-9#										hsa-miR-615-3p
	hsa-miR-920										hsa-miR-mir368
	hsa-miR-922										hsa-miR-320b
	hsa-miR-92a										hsa-miR-mir36
	hsa-miR-93#										hsa-miR-mir188
	hsa-miR-939										hsa-miR-mir242
	hsa-miR-944										hsa-miR-mir85
	hsa-miR-99a#										hsa-miR-mir8
	hsa-miR-99b										hsa-miR-mir345
	hsa-miR-99b#										hsa-miR-93-5p
	mmu-let-7d#										hsa-miR-mir35
	mmu-miR-124a										hsa-miR-mir195
	mmu-miR-129-3p										hsa-miR-192-5p
	mmu-miR-137										hsa-let-7a-5p
	mmu-miR-140										hsa-miR-7-5p
	mmu-miR-374-5p										hsa-miR-mir156
	hsa-miR-451a										hsa-miR-mir318
	mmu-miR-491										hsa-miR-mir256
	mmu-miR-495										hsa-miR-mir168
	mmu-miR-93										hsa-miR-mir57
	rno-miR-29c#										hsa-miR-mir199
											hsa-miR-mir229
											hsa-miR-mir299
											hsa-miR-mir379
											hsa-miR-200c-3p
											hsa-miR-mir291
											hsa-miR-4451
											hsa-miR-130b-5p
											hsa-miR-mir342
											hsa-miR-mir14
											hsa-miR-200b-3p
											hsa-miR-mir236
											hsa-miR-92a-3p
											hsa-miR-mir241
											hsa-let-7c-5p
											hsa-miR-mir179
											hsa-miR-203a-3p
											hsa-miR-mir283
											hsa-miR-mir160
											hsa-miR-mir325
											hsa-miR-mir71
											hsa-miR-mir19
											hsa-miR-199b-3p
											hsa-miR-mir41
											hsa-miR-mir333
											hsa-miR-mir190
											hsa-miR-124-5p
											hsa-miR-187-3p
											hsa-miR-151a-5p
											hsa-miR-378g
											hsa-miR-mir118
											hsa-miR-4433b-3p
											hsa-miR-4433a-5p
											hsa-miR-mir90
											hsa-miR-151a-3p
											hsa-miR-30a-3p
											hsa-miR-122-5p
											hsa-miR-4530
											hsa-miR-mir111
											hsa-miR-206
											hsa-miR-mir164
											hsa-miR-mir26
											hsa-miR-5195-3p
											hsa-miR-mir373
											hsa-miR-4746-5p
											hsa-miR-mir260
											hsa-miR-mir355
											hsa-miR-mir88
											hsa-miR-mir69
											hsa-miR-mir18
											hsa-miR-mir243
											hsa-miR-148a-3p
											hsa-miR-3591-3p
											hsa-miR-mir224
											hsa-miR-1260a
											hsa-miR-25-3p
											hsa-miR-mir54
											hsa-miR-106b-3p
											hsa-miR-mir221
											hsa-miR-mir220
											hsa-miR-4516
											hsa-miR-1307-3p
											hsa-miR-mir67
											hsa-miR-mir174
											hsa-miR-92a-1-5p
											hsa-miR-4324
											hsa-miR-mir144
											hsa-miR-mir261
											hsa-miR-mir52
											hsa-miR-mir234
											hsa-miR-mir371
											hsa-miR-409-3p
											hsa-miR-mir385
											hsa-miR-204-5p
											hsa-miR-mir82
											hsa-miR-mir249
											hsa-miR-mir227
											hsa-miR-mir340
											hsa-miR-423-5p
											hsa-miR-4492
											hsa-miR-mir43
											hsa-miR-212-5p
											hsa-miR-mir74
											hsa-miR-183-5p
											hsa-miR-mir60
											hsa-miR-200a-3p
											hsa-miR-mir109
											hsa-miR-mir375
											hsa-miR-2392
											hsa-miR-501-3p
											hsa-miR-98-5p
											hsa-miR-3184-3p
											hsa-miR-29a-3p
											hsa-miR-mir288
											hsa-miR-mir363
											hsa-miR-378f
											hsa-miR-mir59
											hsa-miR-mir235
											hsa-miR-140-3p
											hsa-miR-103b
											hsa-miR-mir378
											hsa-miR-mir183
											hsa-miR-mir155
											hsa-miR-6134
											hsa-miR-379-5p
											hsa-miR-mir141
											hsa-miR-mir269
											hsa-miR-26b-5p
											hsa-miR-mir303
											hsa-miR-mir128
											hsa-let-7g-5p
											hsa-miR-432-5p
											hsa-miR-mir172
											hsa-miR-mir215
											hsa-miR-6087
											hsa-miR-mir376
											hsa-miR-6724-5p
											hsa-miR-27b-3p
											hsa-miR-21-5p
											hsa-miR-mir117
											hsa-miR-124-3p
											hsa-miR-mir148
											hsa-miR-mir329
											hsa-miR-532-5p
											hsa-miR-mir193
											hsa-miR-mir324
											hsa-miR-1183
											hsa-let-7d-3p
											hsa-miR-mir314
											hsa-miR-mir137
											hsa-miR-320d
											hsa-miR-mir75
											hsa-miR-3529-3p
											hsa-miR-222-3p
											hsa-miR-148b-3p
											hsa-miR-mir354
											hsa-miR-mir10
											hsa-miR-mir97
											hsa-miR-100-5p
											hsa-miR-mir178
											hsa-miR-mir276
											hsa-miR-7641
											hsa-miR-mir336
											hsa-miR-22-3p
											hsa-miR-219a-2-3p
											hsa-miR-mir214
											hsa-miR-mir189
											hsa-miR-1180-3p
											hsa-miR-16-5p
											hsa-miR-1297
											hsa-miR-mir140
											hsa-miR-mir192
											hsa-miR-214-5p
											hsa-miR-mir381
											hsa-miR-mir110
											hsa-miR-mir358
											hsa-miR-mir177
											hsa-miR-mir313
											hsa-miR-328-3p
											hsa-miR-27a-3p
											hsa-miR-mir13
											hsa-miR-mir104
											hsa-miR-4294
											hsa-miR-mir198
											hsa-miR-mir231
											hsa-miR-mir165
											hsa-miR-152-3p
											hsa-miR-mir306
											hsa-miR-210-3p
											hsa-miR-1976
											hsa-miR-191-5p

## Sheet: Stability scores
miRNA	geNorm's meanM	NormFinder's rho	CVscore	SSS
hsa-miR-150	0.0358	0.0318	0.015	0.0502
hsa-miR-381	0.0416	0.0395	0.0137	0.0589
hsa-miR-373	0.049	0.0327	0.0165	0.0612
hsa-miR-218	0.0547	0.0435	0.014	0.0712
hsa-miR-597	0.059	0.0493	0.013	0.078
hsa-miR-192	0.0701	0.034	0.0189	0.0802
hsa-miR-363	0.0658	0.0446	0.0141	0.0808
hsa-miR-27a	0.0689	0.051	0.0132	0.0867
hsa-miR-548c	0.0611	0.0605	0.012	0.0868
hsa-miR-509-5p	0.0714	0.0463	0.0183	0.087
hsa-miR-520b	0.0633	0.0598	0.0099	0.0876
hsa-miR-28-3p	0.0731	0.048	0.0155	0.0888
hsa-miR-372	0.0762	0.0427	0.0269	0.0914
hsa-miR-590-5p	0.0747	0.048	0.0249	0.0922
hsa-miR-548a	0.0675	0.0629	0.0109	0.0929
hsa-miR-106b	0.0775	0.0482	0.0229	0.0941
hsa-miR-212	0.0788	0.0486	0.0179	0.0943
hsa-miR-186	0.081	0.0513	0.0237	0.0987
hsa-miR-20a	0.08	0.0546	0.0208	0.099
hsa-miR-222	0.0845	0.0462	0.0246	0.0994
hsa-miR-30c	0.0833	0.0495	0.0256	0.1002
hsa-miR-197	0.082	0.0555	0.019	0.1008
hsa-miR-223	0.0869	0.0548	0.0212	0.1049
U6_snRNA_rt1	0.0879	0.0555	0.0203	0.1059
hsa-miR-24	0.0857	0.0585	0.023	0.1063
hsa-miR-27b	0.0899	0.0565	0.0205	0.1082
U6_snRNA_rt3	0.0892	0.0578	0.0215	0.1084
U6_snRNA_rt4	0.0886	0.0591	0.0213	0.1086
hsa-miR-345	0.0912	0.0592	0.0237	0.1113
U6_snRNA_rt2	0.0918	0.0594	0.0208	0.1113
hsa-miR-29c	0.0905	0.0675	0.0243	0.1155
hsa-miR-203	0.0934	0.0633	0.0259	0.1157
hsa-miR-328	0.0925	0.0644	0.0289	0.1164
hsa-miR-376a	0.0996	0.0601	0.0161	0.1175
hsa-miR-708	0.0989	0.0598	0.026	0.1185
hsa-miR-202	0.0981	0.0627	0.0225	0.1186
hsa-miR-520d-5p	0.0974	0.0702	0.0103	0.1205
hsa-miR-21	0.0949	0.0693	0.0293	0.1211
hsa-miR-651	0.1047	0.0529	0.0316	0.1215
hsa-miR-320	0.0961	0.0681	0.0304	0.1216
hsa-miR-302c	0.1038	0.0567	0.0304	0.1221
hsa-miR-375	0.1056	0.0566	0.0291	0.1233
hsa-miR-29a	0.0955	0.0735	0.028	0.1237
hsa-miR-520e	0.1066	0.0563	0.0299	0.1242
hsa-miR-99a	0.0967	0.0739	0.0292	0.1252
hsa-miR-184	0.1029	0.0666	0.0313	0.1266
hsa-miR-19b	0.0942	0.0803	0.0299	0.1273
hsa-miR-30b	0.1012	0.0696	0.0348	0.1277
hsa-miR-146a	0.102	0.0759	0.0301	0.1307
hsa-miR-147	0.1084	0.0681	0.0309	0.1317
hsa-miR-204	0.1005	0.0812	0.0328	0.1333
hsa-miR-885-5p	0.1093	0.0731	0.0233	0.1335
hsa-miR-518d	0.1102	0.0746	0.0259	0.1356
hsa-miR-302b	0.1121	0.0715	0.0318	0.1367
hsa-miR-518f	0.1074	0.0805	0.0273	0.137
hsa-miR-383	0.1111	0.0754	0.0318	0.138
hsa-miR-106a	0.1155	0.0817	0.0318	0.145
hsa-miR-523	0.1166	0.0806	0.0368	0.1464
hsa-miR-574-3p	0.1131	0.0868	0.0365	0.1472
hsa-miR-367	0.1199	0.0802	0.0382	0.1492
hsa-miR-125b	0.1143	0.0901	0.0354	0.1498
hsa-miR-34a	0.1176	0.0887	0.0356	0.1515
hsa-miR-374	0.1187	0.0889	0.0338	0.1522
hsa-miR-195	0.1251	0.0791	0.0371	0.1526
hsa-let-7b	0.1211	0.0865	0.0423	0.1547
hsa-miR-16	0.1224	0.0891	0.0355	0.1555
hsa-miR-628-5p	0.1237	0.0842	0.0458	0.1565
hsa-miR-191	0.1304	0.0801	0.0405	0.1583
hsa-miR-302a	0.1277	0.0895	0.0438	0.1619
hsa-miR-454	0.129	0.0886	0.0414	0.1619
hsa-miR-551b	0.132	0.0855	0.0464	0.164
hsa-miR-155	0.1264	0.0959	0.0422	0.1641
hsa-miR-211	0.1337	0.0983	0.0462	0.1722
hsa-miR-652	0.1356	0.1008	0.0433	0.1744
hsa-miR-194	0.1389	0.1041	0.0455	0.1795
hsa-miR-483-5p	0.145	0.1107	0.0701	0.1954
hsa-miR-25	0.1512	0.1534	0.064	0.2247
hsa-miR-618	0.1512	0.1885	0.1036	0.2629
