# Supplementary material for: MicroRNA Expression in the Aqueous Humor of Patients with Diabetic Macular Edema
Source: Int J Mol Sci. 2020 Oct 3;21(19):7328. doi: 10.3390/ijms21197328 (PMC7582592; doi:10.3390/ijms21197328)
Supplement: Supplementary file 1 [file ijms-21-07328-s001.zip › ijms-942167-supplementary da inviare/Supplementary file 2.xlsx]

## Sheet: 1614 validated target genes
Gene Name	Gene Ensembl id
ABCC1	ENSG00000103222
ABHD17B	ENSG00000107362
ACVR2B	ENSG00000114739
ADIPOR2	ENSG00000006831
ADNP	ENSG00000101126
AHNAK	ENSG00000124942
AKAP11	ENSG00000023516
ANKFY1	ENSG00000185722
ANKRD42	ENSG00000137494
ANKRD52	ENSG00000139645
AP1G1	ENSG00000166747
ARL5A	ENSG00000162980
ARPC2	ENSG00000163466
ASAP1	ENSG00000153317
ATF7IP	ENSG00000171681
ATL3	ENSG00000184743
ATP13A3	ENSG00000133657
BCL2	ENSG00000171791
BCL2L11	ENSG00000153094
BCL9L	ENSG00000186174
BLOC1S6	ENSG00000104164
BRWD1	ENSG00000185658
BTBD7	ENSG00000011114
BTG2	ENSG00000159388
C11orf30	ENSG00000158636
C5orf24	ENSG00000181904
C6orf62	ENSG00000112308
CAMSAP2	ENSG00000118200
CBFB	ENSG00000067955
CBL	ENSG00000110395
CBX2	ENSG00000173894
CBX5	ENSG00000094916
CCDC127	ENSG00000164366
CCND1	ENSG00000110092
CCNE2	ENSG00000175305
CD164	ENSG00000135535
CDKN1A	ENSG00000124762
CERK	ENSG00000100422
CLIC4	ENSG00000169504
CPEB3	ENSG00000107864
CRTAP	ENSG00000170275
DCP2	ENSG00000172795
DCTN1	ENSG00000204843
DDIT4	ENSG00000168209
DDX6	ENSG00000110367
DENND1B	ENSG00000213047
DHCR24	ENSG00000116133
DIXDC1	ENSG00000150764
DLG1	ENSG00000075711
DNAJC5	ENSG00000101152
DSTYK	ENSG00000133059
DUSP1	ENSG00000120129
EDEM3	ENSG00000116406
EIF4EBP2	ENSG00000148730
ELK3	ENSG00000111145
EPG5	ENSG00000152223
ERC1	ENSG00000082805
ETS1	ENSG00000134954
EVI5	ENSG00000067208
FAM60A	ENSG00000139146
FBXO46	ENSG00000177051
FEZ2	ENSG00000171055
FLT1	ENSG00000102755
FNBP1	ENSG00000187239
FNDC3A	ENSG00000102531
FNDC3B	ENSG00000075420
FRMD6	ENSG00000139926
FZD6	ENSG00000164930
G3BP1	ENSG00000145907
GIGYF1	ENSG00000146830
GLS	ENSG00000115419
GOLIM4	ENSG00000173905
GPBP1	ENSG00000062194
GREB1L	ENSG00000141449
H2AFV	ENSG00000105968
HDGF	ENSG00000143321
HEG1	ENSG00000173706
HELLS	ENSG00000119969
HIPK3	ENSG00000110422
HMGCS1	ENSG00000112972
HNRNPD	ENSG00000138668
HOXA9	ENSG00000078399
HSDL1	ENSG00000103160
INO80D	ENSG00000114933
KIAA1432	ENSG00000107036
KLHL15	ENSG00000174010
KLHL24	ENSG00000114796
KMT2D	ENSG00000167548
LBR	ENSG00000143815
LCOR	ENSG00000196233
LIG4	ENSG00000174405
LMAN1	ENSG00000074695
LNPEP	ENSG00000113441
LPP	ENSG00000145012
LRRC58	ENSG00000163428
LRRC8B	ENSG00000197147
MAPRE1	ENSG00000101367
MARCH6	ENSG00000145495
MARCKS	ENSG00000277443
MARK2	ENSG00000072518
MBNL1	ENSG00000152601
MCL1	ENSG00000143384
MED13L	ENSG00000123066
MGA	ENSG00000174197
MICB	ENSG00000204516
MID1IP1	ENSG00000165175
MMD	ENSG00000108960
MYO9A	ENSG00000066933
NCOA3	ENSG00000124151
NEK7	ENSG00000151414
NET1	ENSG00000173848
NFE2L2	ENSG00000116044
NFIA	ENSG00000162599
NOTCH2	ENSG00000134250
NR1D2	ENSG00000174738
NR3C1	ENSG00000113580
NUCKS1	ENSG00000069275
NUFIP2	ENSG00000108256
NUPL1	ENSG00000139496
OSBPL8	ENSG00000091039
OTUD3	ENSG00000169914
OXR1	ENSG00000164830
PAK2	ENSG00000180370
PAN2	ENSG00000135473
PANK3	ENSG00000120137
PDCD4	ENSG00000150593
PDIA6	ENSG00000143870
PHF12	ENSG00000109118
PIKFYVE	ENSG00000115020
PLAGL2	ENSG00000126003
PLEKHA8	ENSG00000106086
PLK2	ENSG00000145632
PMAIP1	ENSG00000141682
PRC1	ENSG00000198901
PRDM2	ENSG00000116731
PRKCB	ENSG00000166501
PTBP3	ENSG00000119314
PTP4A1	ENSG00000112245
PTPRJ	ENSG00000149177
PURA	ENSG00000185129
PURB	ENSG00000146676
QKI	ENSG00000112531
RAB7A	ENSG00000075785
RAN	ENSG00000132341
RAP2C	ENSG00000123728
RBFOX2	ENSG00000100320
RBM12	ENSG00000244462
RBM27	ENSG00000091009
REL	ENSG00000162924
RIF1	ENSG00000080345
RND3	ENSG00000115963
RNF168	ENSG00000163961
RPS6KA3	ENSG00000177189
SCD	ENSG00000099194
SDE2	ENSG00000143751
SETD2	ENSG00000181555
SH3PXD2A	ENSG00000107957
SHC1	ENSG00000160691
SHOC2	ENSG00000108061
SLC10A7	ENSG00000120519
SLC11A2	ENSG00000110911
SLC30A5	ENSG00000145740
SLC35C2	ENSG00000080189
SLC38A2	ENSG00000134294
SMC1A	ENSG00000072501
SMG7	ENSG00000116698
SON	ENSG00000159140
SPATA2	ENSG00000158480
SRGAP1	ENSG00000196935
SSR1	ENSG00000124783
SUPT16H	ENSG00000092201
SURF4	ENSG00000148248
SYNCRIP	ENSG00000135316
SYNE2	ENSG00000054654
TAF7	ENSG00000178913
TAOK1	ENSG00000160551
TBK1	ENSG00000183735
TERF2	ENSG00000132604
THBS1	ENSG00000137801
TMBIM6	ENSG00000139644
TMEM30A	ENSG00000112697
TMEM87A	ENSG00000103978
TMX4	ENSG00000125827
TNKS2	ENSG00000107854
TNRC6A	ENSG00000090905
TOMM20	ENSG00000173726
TPD52	ENSG00000076554
TRA2B	ENSG00000136527
TRIB1	ENSG00000173334
TROVE2	ENSG00000116747
TRPS1	ENSG00000104447
TSPAN14	ENSG00000108219
TXLNA	ENSG00000084652
UBN2	ENSG00000157741
UBQLN1	ENSG00000135018
UGCG	ENSG00000148154
UHMK1	ENSG00000152332
USP1	ENSG00000162607
USP14	ENSG00000101557
USP9X	ENSG00000124486
VEGFA	ENSG00000112715
VEZF1	ENSG00000136451
VMA21	ENSG00000160131
WEE1	ENSG00000166483
XIAP	ENSG00000101966
YTHDF3	ENSG00000185728
YWHAZ	ENSG00000164924
ZBTB34	ENSG00000177125
ZFP36L2	ENSG00000152518
ZFX	ENSG00000005889
ZKSCAN1	ENSG00000106261
ZMAT3	ENSG00000172667
ZNF121	ENSG00000197961
ZNF431	ENSG00000196705
ZXDB	ENSG00000198455
AASDHPPT	ENSG00000149313
ABL2	ENSG00000143322
ABT1	ENSG00000146109
AC005481.5	ENSG00000222012
ACADVL	ENSG00000072778
ACLY	ENSG00000131473
ACTA2	ENSG00000107796
ACTG1	ENSG00000184009
ACTR1B	ENSG00000115073
ACTR2	ENSG00000138071
ACVR1B	ENSG00000135503
ADAM10	ENSG00000137845
ADAM9	ENSG00000168615
ADAMTS1	ENSG00000154734
ADAMTS5	ENSG00000154736
ADAR	ENSG00000160710
ADARB1	ENSG00000197381
ADCY9	ENSG00000162104
ADO	ENSG00000181915
ADPRH	ENSG00000144843
ADRB1	ENSG00000043591
ADSL	ENSG00000239900
ADSS	ENSG00000035687
AGFG1	ENSG00000173744
AGO2	ENSG00000123908
AGPAT6	ENSG00000158669
AGPS	ENSG00000018510
AHR	ENSG00000106546
AHRR	ENSG00000063438
AKIRIN2	ENSG00000135334
AKT1	ENSG00000142208
ALDH6A1	ENSG00000119711
ALG13	ENSG00000101901
AMD1	ENSG00000123505
AMMECR1	ENSG00000101935
AMOTL1	ENSG00000166025
ANKMY2	ENSG00000106524
ANKRD11	ENSG00000167522
ANKRD17	ENSG00000132466
ANKRD40	ENSG00000154945
ANKRD44	ENSG00000065413
ANLN	ENSG00000011426
ANP32B	ENSG00000136938
ANP32E	ENSG00000143401
AP1S2	ENSG00000182287
APC	ENSG00000134982
APLP2	ENSG00000084234
APRT	ENSG00000198931
AQR	ENSG00000021776
ARAP2	ENSG00000047365
ARCN1	ENSG00000095139
ARF3	ENSG00000134287
ARF6	ENSG00000165527
ARFGEF1	ENSG00000066777
ARHGAP12	ENSG00000165322
ARHGAP18	ENSG00000146376
ARHGAP35	ENSG00000160007
ARHGEF12	ENSG00000196914
ARHGEF16	ENSG00000130762
ARHGEF17	ENSG00000110237
ARHGEF2	ENSG00000116584
ARID1A	ENSG00000117713
ARID2	ENSG00000189079
ARID4A	ENSG00000032219
ARID5B	ENSG00000150347
ARIH1	ENSG00000166233
ARL1	ENSG00000120805
ARL2BP	ENSG00000102931
ARL4C	ENSG00000188042
ARL6IP1	ENSG00000170540
ARMC9	ENSG00000135931
ARPC1A	ENSG00000241685
ARPP19	ENSG00000128989
ARRB2	ENSG00000141480
ASCC3	ENSG00000112249
ASF1A	ENSG00000111875
ASH1L	ENSG00000116539
ASNS	ENSG00000070669
ASPH	ENSG00000198363
ASXL1	ENSG00000171456
ASXL3	ENSG00000141431
ATAD1	ENSG00000138138
ATF2	ENSG00000115966
ATG12	ENSG00000145782
ATG4D	ENSG00000130734
ATMIN	ENSG00000166454
ATN1	ENSG00000111676
ATP11A	ENSG00000068650
ATP11B	ENSG00000058063
ATP1B1	ENSG00000143153
ATP2B1	ENSG00000070961
ATP5B	ENSG00000110955
ATP6AP2	ENSG00000182220
ATP6V1A	ENSG00000114573
ATR	ENSG00000175054
ATRX	ENSG00000085224
ATXN1	ENSG00000124788
ATXN7L3B	ENSG00000253719
AUP1	ENSG00000115307
AURKA	ENSG00000087586
AVL9	ENSG00000105778
AXL	ENSG00000167601
AZI2	ENSG00000163512
AZIN1	ENSG00000155096
B3GALNT2	ENSG00000162885
B3GALTL	ENSG00000187676
B3GNT1	ENSG00000174684
B3GNT2	ENSG00000170340
B4GALNT3	ENSG00000139044
BACH1	ENSG00000156273
BAG2	ENSG00000112208
BAG5	ENSG00000166170
BAG6	ENSG00000204463
BAP1	ENSG00000163930
BCL11A	ENSG00000119866
BCOR	ENSG00000183337
BDKRB2	ENSG00000168398
BDP1	ENSG00000145734
BGN	ENSG00000182492
BIRC3	ENSG00000023445
BLOC1S5-TXNDC5	ENSG00000259040
BLZF1	ENSG00000117475
BMP2K	ENSG00000138756
BMP5	ENSG00000112175
BNIP3	ENSG00000176171
BPGM	ENSG00000172331
BRCA1	ENSG00000012048
BRD1	ENSG00000100425
BRD2	ENSG00000204256
BRD8	ENSG00000112983
BRPF1	ENSG00000156983
BTAF1	ENSG00000095564
BTRC	ENSG00000166167
C12orf49	ENSG00000111412
C14orf132	ENSG00000227051
C15orf39	ENSG00000167173
C16orf72	ENSG00000182831
C19orf10	ENSG00000074842
C22orf39	ENSG00000242259
C22orf46	ENSG00000184208
C2orf43	ENSG00000118961
C3	ENSG00000125730
C3orf17	ENSG00000163608
C4orf3	ENSG00000164096
C8orf76	ENSG00000189376
C9orf41	ENSG00000156017
C9orf78	ENSG00000136819
CA13	ENSG00000185015
CAB39	ENSG00000135932
CACUL1	ENSG00000151893
CAD	ENSG00000084774
CALD1	ENSG00000122786
CALM2	ENSG00000143933
CAMTA1	ENSG00000171735
CAMTA2	ENSG00000108509
CAND1	ENSG00000111530
CANX	ENSG00000127022
CAPN2	ENSG00000162909
CAPN7	ENSG00000131375
CARD8	ENSG00000105483
CASP14	ENSG00000105141
CASP8AP2	ENSG00000118412
CAV2	ENSG00000105971
CBX4	ENSG00000141582
CCDC113	ENSG00000103021
CCDC117	ENSG00000159873
CCDC43	ENSG00000180329
CCDC86	ENSG00000110104
CCND2	ENSG00000118971
CCND3	ENSG00000112576
CCNE1	ENSG00000105173
CCNL2	ENSG00000221978
CCNT2	ENSG00000082258
CCNY	ENSG00000108100
CCT4	ENSG00000115484
CD151	ENSG00000177697
CD44	ENSG00000026508
CD59	ENSG00000085063
CDC42	ENSG00000070831
CDC42SE1	ENSG00000197622
CDC42SE2	ENSG00000158985
CDK16	ENSG00000102225
CDK17	ENSG00000059758
CDK2	ENSG00000123374
CDK5R1	ENSG00000176749
CDK5RAP2	ENSG00000136861
CDK6	ENSG00000105810
CDKN1B	ENSG00000111276
CDKN2AIP	ENSG00000168564
CDYL	ENSG00000153046
CEBPA	ENSG00000245848
CEBPB	ENSG00000172216
CELF1	ENSG00000149187
CENPF	ENSG00000117724
CEP350	ENSG00000135837
CEP57	ENSG00000166037
CEP57L1	ENSG00000183137
CEPT1	ENSG00000134255
CERS6	ENSG00000172292
CFH	ENSG00000000971
CFL2	ENSG00000165410
CHD1	ENSG00000153922
CHD2	ENSG00000173575
CHD6	ENSG00000124177
CHD8	ENSG00000100888
CHEK1	ENSG00000149554
CHID1	ENSG00000177830
CHMP2B	ENSG00000083937
CHN2	ENSG00000106069
CHORDC1	ENSG00000110172
CHP1	ENSG00000187446
CHRAC1	ENSG00000104472
CHST3	ENSG00000122863
CHURC1	ENSG00000258289
CIPC	ENSG00000198894
CLASP1	ENSG00000074054
CLCC1	ENSG00000121940
CLCN3	ENSG00000109572
CLDND1	ENSG00000080822
CLIP1	ENSG00000130779
CLN5	ENSG00000102805
CLNS1A	ENSG00000074201
CLPTM1	ENSG00000104853
CMAS	ENSG00000111726
CMIP	ENSG00000153815
CMTM6	ENSG00000091317
CMTR2	ENSG00000180917
CNEP1R1	ENSG00000205423
CNIH3	ENSG00000143786
CNIH4	ENSG00000143771
CNOT1	ENSG00000125107
CNOT11	ENSG00000158435
CNOT4	ENSG00000080802
CNOT6L	ENSG00000138767
COA4	ENSG00000181924
COL1A2	ENSG00000164692
COPS2	ENSG00000166200
COQ10B	ENSG00000115520
COX10	ENSG00000006695
COX11	ENSG00000166260
CPD	ENSG00000108582
CPEB2	ENSG00000137449
CPEB4	ENSG00000113742
CPNE3	ENSG00000085719
CPS1	ENSG00000021826
CPT2	ENSG00000157184
CREB1	ENSG00000118260
CREG1	ENSG00000143162
CRK	ENSG00000167193
CRKL	ENSG00000099942
CRYBG3	ENSG00000080200
CSDE1	ENSG00000009307
CSNK1A1	ENSG00000113712
CSNK1G3	ENSG00000151292
CTDP1	ENSG00000060069
CTDSPL2	ENSG00000137770
CTNNA1	ENSG00000044115
CTSD	ENSG00000117984
CTSZ	ENSG00000101160
CTTNBP2NL	ENSG00000143079
CUL3	ENSG00000036257
CUX1	ENSG00000257923
CWC15	ENSG00000150316
CWF19L1	ENSG00000095485
CYB561A3	ENSG00000162144
CYB5B	ENSG00000103018
CYP1B1	ENSG00000138061
CYP51A1	ENSG00000001630
DAB2	ENSG00000153071
DAP3	ENSG00000132676
DBI	ENSG00000155368
DCAF4	ENSG00000119599
DCC	ENSG00000187323
DCLRE1A	ENSG00000198924
DCTD	ENSG00000129187
DCUN1D1	ENSG00000043093
DDB2	ENSG00000134574
DDI2	ENSG00000197312
DDX17	ENSG00000100201
DDX21	ENSG00000165732
DDX39B	ENSG00000198563
DDX3X	ENSG00000215301
DDX3Y	ENSG00000067048
DDX51	ENSG00000185163
DDX60	ENSG00000137628
DENND4B	ENSG00000198837
DENND6A	ENSG00000174839
DERL1	ENSG00000136986
DESI1	ENSG00000100418
DESI2	ENSG00000121644
DGCR2	ENSG00000070413
DHX15	ENSG00000109606
DHX29	ENSG00000067248
DHX36	ENSG00000174953
DHX9	ENSG00000135829
DIAPH1	ENSG00000131504
DIAPH2	ENSG00000147202
DIP2B	ENSG00000066084
DLD	ENSG00000091140
DLG3	ENSG00000082458
DLG5	ENSG00000151208
DLL1	ENSG00000198719
DMXL2	ENSG00000104093
DNAJB9	ENSG00000128590
DNAJC25	ENSG00000059769
DNAJC27	ENSG00000115137
DOCK5	ENSG00000147459
DONSON	ENSG00000159147
DPF2	ENSG00000133884
DPH6	ENSG00000134146
DPY19L4	ENSG00000156162
DPYD	ENSG00000188641
DSE	ENSG00000111817
DSEL	ENSG00000171451
DST	ENSG00000151914
DTL	ENSG00000143476
DUSP4	ENSG00000120875
DUSP5	ENSG00000138166
DYNC1H1	ENSG00000197102
DYNLL2	ENSG00000264364
DYRK1A	ENSG00000157540
E2F2	ENSG00000007968
E2F3	ENSG00000112242
EEA1	ENSG00000102189
EFCAB14	ENSG00000159658
EFEMP1	ENSG00000115380
EFHD2	ENSG00000142634
EFNA1	ENSG00000169242
EFR3A	ENSG00000132294
EFR3B	ENSG00000084710
EHD2	ENSG00000024422
EHF	ENSG00000135373
EIF1	ENSG00000173812
EIF2AK2	ENSG00000055332
EIF2S3L	ENSG00000180574
EIF3J	ENSG00000104131
EIF3M	ENSG00000149100
EIF4A1	ENSG00000161960
EIF4B	ENSG00000063046
EIF4E2	ENSG00000135930
ELF1	ENSG00000120690
ELK4	ENSG00000158711
ELMO1	ENSG00000155849
ELMO2	ENSG00000062598
ELMSAN1	ENSG00000156030
EMC1	ENSG00000127463
EMC2	ENSG00000104412
EMP1	ENSG00000134531
ENAH	ENSG00000154380
ENPP4	ENSG00000001561
ENSA	ENSG00000143420
ENTPD6	ENSG00000197586
EP400	ENSG00000183495
EPAS1	ENSG00000116016
EPC1	ENSG00000120616
EPHA2	ENSG00000142627
EPHA4	ENSG00000116106
EPRS	ENSG00000136628
ERBB2IP	ENSG00000112851
ERCC3	ENSG00000163161
ERGIC3	ENSG00000125991
ERI1	ENSG00000104626
ERO1L	ENSG00000197930
ERRFI1	ENSG00000116285
ESRRA	ENSG00000173153
ETF1	ENSG00000120705
ETFDH	ENSG00000171503
ETNK1	ENSG00000139163
EXOC2	ENSG00000112685
EXOC4	ENSG00000131558
EXOSC3	ENSG00000107371
EXOSC6	ENSG00000223496
EXPH5	ENSG00000110723
F11R	ENSG00000158769
F3	ENSG00000117525
FAF2	ENSG00000113194
FAM107B	ENSG00000065809
FAM111B	ENSG00000189057
FAM118B	ENSG00000197798
FAM126A	ENSG00000122591
FAM126B	ENSG00000155744
FAM127A	ENSG00000134590
FAM13B	ENSG00000031003
FAM199X	ENSG00000123575
FAM217B	ENSG00000196227
FAM220A	ENSG00000178397
FAM222B	ENSG00000173065
FAM46A	ENSG00000112773
FAM49B	ENSG00000153310
FAM69B	ENSG00000165716
FAM89B	ENSG00000176973
FAM8A1	ENSG00000137414
FANCM	ENSG00000187790
FAS	ENSG00000026103
FASN	ENSG00000169710
FAT3	ENSG00000165323
FBLN5	ENSG00000140092
FBN1	ENSG00000166147
FBXL16	ENSG00000127585
FBXL3	ENSG00000005812
FBXL4	ENSG00000112234
FBXO22	ENSG00000167196
FBXO30	ENSG00000118496
FBXO45	ENSG00000174013
FBXO5	ENSG00000112029
FBXW11	ENSG00000072803
FBXW7	ENSG00000109670
FDPS	ENSG00000160752
FEM1C	ENSG00000145780
FEN1	ENSG00000168496
FGFR1	ENSG00000077782
FH	ENSG00000091483
FIGN	ENSG00000182263
FLAD1	ENSG00000160688
FN1	ENSG00000115414
FNBP4	ENSG00000109920
FOS	ENSG00000170345
FOSL2	ENSG00000075426
FOXA2	ENSG00000125798
FOXK1	ENSG00000164916
FOXK2	ENSG00000141568
FRS2	ENSG00000166225
FSD1L	ENSG00000106701
FSTL1	ENSG00000163430
FUBP3	ENSG00000107164
FXR1	ENSG00000114416
FZD10	ENSG00000111432
G2E3	ENSG00000092140
G3BP2	ENSG00000138757
GAB1	ENSG00000109458
GABBR1	ENSG00000204681
GABPB1	ENSG00000104064
GALNT11	ENSG00000178234
GALNT2	ENSG00000143641
GALNT7	ENSG00000109586
GAN	ENSG00000261609
GAPDH	ENSG00000111640
GATAD1	ENSG00000157259
GATAD2B	ENSG00000143614
GATM	ENSG00000171766
GCC1	ENSG00000179562
GDAP2	ENSG00000196505
GFM1	ENSG00000168827
GFM2	ENSG00000164347
GFOD1	ENSG00000145990
GFPT1	ENSG00000198380
GGA3	ENSG00000125447
GLG1	ENSG00000090863
GLOD4	ENSG00000167699
GLRX2	ENSG00000023572
GLRX5	ENSG00000182512
GLYR1	ENSG00000140632
GMFB	ENSG00000197045
GNA12	ENSG00000146535
GNA13	ENSG00000120063
GNE	ENSG00000159921
GNS	ENSG00000135677
GOLGA2	ENSG00000167110
GOLGA4	ENSG00000144674
GOLGA8A	ENSG00000175265
GOLGA8B	ENSG00000215252
GOLM1	ENSG00000135052
GOLT1B	ENSG00000111711
GOT2	ENSG00000125166
GPATCH4	ENSG00000160818
GPD2	ENSG00000115159
GPHN	ENSG00000171723
GPR98	ENSG00000164199
GRAMD1B	ENSG00000023171
GREB1	ENSG00000196208
GREM1	ENSG00000166923
GRHL1	ENSG00000134317
GRIA3	ENSG00000125675
GRSF1	ENSG00000132463
GSE1	ENSG00000131149
GSKIP	ENSG00000100744
GSPT1	ENSG00000103342
GTF2E1	ENSG00000153767
GTF3C1	ENSG00000077235
GTF3C4	ENSG00000125484
GTPBP4	ENSG00000107937
GXYLT1	ENSG00000151233
GYG1	ENSG00000163754
H2AFX	ENSG00000188486
H2AFY	ENSG00000113648
HAS3	ENSG00000103044
HCCS	ENSG00000004961
HCFC1	ENSG00000172534
HDAC3	ENSG00000171720
HECTD2	ENSG00000165338
HELZ	ENSG00000198265
HEXA	ENSG00000213614
HIAT1	ENSG00000156875
HIC2	ENSG00000169635
HIPK1	ENSG00000163349
HIPK2	ENSG00000064393
HIST1H4C	ENSG00000197061
HIVEP1	ENSG00000095951
HLA-B	ENSG00000234745
HMCES	ENSG00000183624
HMGA2	ENSG00000149948
HMGB3	ENSG00000029993
HMGN3	ENSG00000118418
HMGN4	ENSG00000182952
HNRNPA2B1	ENSG00000122566
HNRNPAB	ENSG00000197451
HNRNPF	ENSG00000169813
HNRNPH1	ENSG00000169045
HNRNPM	ENSG00000099783
HNRNPU	ENSG00000153187
HOXB5	ENSG00000120075
HOXD13	ENSG00000128714
HPGD	ENSG00000164120
HPS5	ENSG00000110756
HSD17B12	ENSG00000149084
HSP90AB1	ENSG00000096384
HSPA13	ENSG00000155304
HSPA8	ENSG00000109971
HSPD1	ENSG00000144381
HTT	ENSG00000197386
HUWE1	ENSG00000086758
HVCN1	ENSG00000122986
HYOU1	ENSG00000149428
IARS2	ENSG00000067704
IBTK	ENSG00000005700
IFFO2	ENSG00000169991
IFITM2	ENSG00000185201
IGF1R	ENSG00000140443
IGF2BP1	ENSG00000159217
IGFBP5	ENSG00000115461
IGIP	ENSG00000182700
IL1RAP	ENSG00000196083
ILDR1	ENSG00000145103
ILF3	ENSG00000129351
IMP3	ENSG00000177971
IMPA1	ENSG00000133731
IMPAD1	ENSG00000104331
INPP5F	ENSG00000198825
INTS3	ENSG00000143624
IP6K1	ENSG00000176095
IPO7	ENSG00000205339
IRAK1	ENSG00000184216
IREB2	ENSG00000136381
IRF2BP2	ENSG00000168264
IRF8	ENSG00000140968
IRS2	ENSG00000185950
ISOC1	ENSG00000066583
ITCH	ENSG00000078747
ITGAV	ENSG00000138448
ITM2B	ENSG00000136156
ITPR1	ENSG00000150995
ITPRIP	ENSG00000148841
ITSN2	ENSG00000198399
JADE1	ENSG00000077684
JADE2	ENSG00000043143
JARID2	ENSG00000008083
JAZF1	ENSG00000153814
JDP2	ENSG00000140044
JRKL	ENSG00000183340
JUN	ENSG00000177606
KALRN	ENSG00000160145
KANK1	ENSG00000107104
KANK2	ENSG00000197256
KANSL1	ENSG00000120071
KAT2A	ENSG00000108773
KAT6A	ENSG00000083168
KCMF1	ENSG00000176407
KCNK1	ENSG00000135750
KCNN3	ENSG00000143603
KCTD12	ENSG00000178695
KCTD15	ENSG00000153885
KDELR1	ENSG00000105438
KDM5B	ENSG00000117139
KDM6B	ENSG00000132510
KDM7A	ENSG00000006459
KDR	ENSG00000128052
KHDRBS1	ENSG00000121774
KIAA0040	ENSG00000235750
KIAA0101	ENSG00000166803
KIAA0391	ENSG00000100890
KIAA1033	ENSG00000136051
KIAA1109	ENSG00000138688
KIAA1147	ENSG00000257093
KIAA1279	ENSG00000198954
KIAA1430	ENSG00000164323
KIAA1462	ENSG00000165757
KIAA1468	ENSG00000134444
KIDINS220	ENSG00000134313
KIF11	ENSG00000138160
KIF1B	ENSG00000054523
KIF21A	ENSG00000139116
KIF2C	ENSG00000142945
KIF3A	ENSG00000131437
KIF5B	ENSG00000170759
KLC1	ENSG00000126214
KLF11	ENSG00000172059
KLF4	ENSG00000136826
KLF6	ENSG00000067082
KLHL20	ENSG00000076321
KMT2A	ENSG00000118058
KMT2C	ENSG00000055609
KNTC1	ENSG00000184445
KPNA2	ENSG00000182481
KPNA4	ENSG00000186432
KRAS	ENSG00000133703
KRR1	ENSG00000111615
KRT80	ENSG00000167767
KSR1	ENSG00000141068
L2HGDH	ENSG00000087299
LAMA5	ENSG00000130702
LAMP2	ENSG00000005893
LAPTM4B	ENSG00000104341
LARP1B	ENSG00000138709
LARS	ENSG00000133706
LATS2	ENSG00000150457
LENG8	ENSG00000167615
LEPRE1	ENSG00000117385
LGALS8	ENSG00000116977
LGR4	ENSG00000205213
LHFPL2	ENSG00000145685
LIFR	ENSG00000113594
LIMK1	ENSG00000106683
LIN54	ENSG00000189308
LMBR1	ENSG00000105983
LMNB1	ENSG00000113368
LMO7	ENSG00000136153
LONRF3	ENSG00000175556
LPIN2	ENSG00000101577
LPL	ENSG00000175445
LRIF1	ENSG00000121931
LRPPRC	ENSG00000138095
LSM14B	ENSG00000149657
LTBP1	ENSG00000049323
LUC7L	ENSG00000007392
LURAP1L	ENSG00000153714
LYSMD3	ENSG00000176018
LZTFL1	ENSG00000163818
MAD2L2	ENSG00000116670
MAFK	ENSG00000198517
MAMDC2	ENSG00000165072
MAML1	ENSG00000161021
MAN1A1	ENSG00000111885
MANF	ENSG00000145050
MAP1S	ENSG00000130479
MAP3K1	ENSG00000095015
MAP4K5	ENSG00000012983
MAPK1	ENSG00000100030
MAPK6	ENSG00000069956
MAPK8	ENSG00000107643
MARCH8	ENSG00000165406
MAST4	ENSG00000069020
MASTL	ENSG00000120539
MAU2	ENSG00000129933
MAX	ENSG00000125952
MBD5	ENSG00000204406
MBD6	ENSG00000166987
MBTD1	ENSG00000011258
MCFD2	ENSG00000180398
MCM6	ENSG00000076003
MCOLN2	ENSG00000153898
MDH2	ENSG00000146701
MDM2	ENSG00000135679
MDM4	ENSG00000198625
MED1	ENSG00000125686
MED13	ENSG00000108510
MEF2A	ENSG00000068305
MEF2D	ENSG00000116604
MET	ENSG00000105976
METAP2	ENSG00000111142
MEX3C	ENSG00000176624
MFHAS1	ENSG00000147324
MFSD9	ENSG00000135953
MGAT3	ENSG00000128268
MGAT5	ENSG00000152127
MIB1	ENSG00000101752
MICAL2	ENSG00000133816
MID1	ENSG00000101871
MIDN	ENSG00000167470
MIEF1	ENSG00000100335
MIER3	ENSG00000155545
MKL2	ENSG00000186260
MKLN1	ENSG00000128585
MKNK2	ENSG00000099875
MLEC	ENSG00000110917
MLK4	ENSG00000143674
MLLT4	ENSG00000130396
MOB1A	ENSG00000114978
MOB4	ENSG00000115540
MORC3	ENSG00000159256
MPDU1	ENSG00000129255
MPHOSPH6	ENSG00000135698
MPHOSPH9	ENSG00000051825
MPP5	ENSG00000072415
MPZL1	ENSG00000197965
MRPL15	ENSG00000137547
MRPL39	ENSG00000154719
MRPL50	ENSG00000136897
MSL2	ENSG00000174579
MSN	ENSG00000147065
MTF1	ENSG00000188786
MTF2	ENSG00000143033
MTHFD1L	ENSG00000120254
MTHFD2	ENSG00000065911
MTMR3	ENSG00000100330
MTMR9	ENSG00000104643
MTOR	ENSG00000198793
MTR	ENSG00000116984
MTRNR2L4	ENSG00000232196
MTSS1L	ENSG00000132613
MTUS1	ENSG00000129422
MUC6	ENSG00000184956
MVP	ENSG00000013364
MXD4	ENSG00000123933
MXI1	ENSG00000119950
MYBBP1A	ENSG00000132382
MYCBP	ENSG00000214114
MYCBP2	ENSG00000005810
MYCN	ENSG00000134323
MYLIP	ENSG00000007944
MYLK3	ENSG00000140795
MYO1E	ENSG00000157483
MYSM1	ENSG00000162601
MYT1L	ENSG00000186487
MYZAP	ENSG00000263155
N4BP2L2	ENSG00000244754
NAA50	ENSG00000121579
NABP1	ENSG00000173559
NACC1	ENSG00000160877
NAP1L1	ENSG00000187109
NAP1L2	ENSG00000186462
NAP1L5	ENSG00000177432
NAV2	ENSG00000166833
NCKAP1	ENSG00000061676
NCOA4	ENSG00000266412
NCOA5	ENSG00000124160
NCOR2	ENSG00000196498
NCR3LG1	ENSG00000188211
NDFIP2	ENSG00000102471
NDRG1	ENSG00000104419
NDUFA12	ENSG00000184752
NDUFA2	ENSG00000131495
NDUFC2	ENSG00000151366
NEDD1	ENSG00000139350
NEDD4	ENSG00000069869
NEDD4L	ENSG00000049759
NEK6	ENSG00000119408
NFAT5	ENSG00000102908
NFIB	ENSG00000147862
NFYA	ENSG00000001167
NGRN	ENSG00000182768
NIN	ENSG00000100503
NIPBL	ENSG00000164190
NLK	ENSG00000087095
NLN	ENSG00000123213
NMD3	ENSG00000169251
NME4	ENSG00000103202
NMT1	ENSG00000136448
NNT	ENSG00000112992
NOL4L	ENSG00000197183
NOL7	ENSG00000225921
NOLC1	ENSG00000166197
NOP9	ENSG00000196943
NOTCH1	ENSG00000148400
NPEPPS	ENSG00000141279
NPLOC4	ENSG00000182446
NPM1	ENSG00000181163
NPNT	ENSG00000168743
NR2F2	ENSG00000185551
NR3C2	ENSG00000151623
NR5A2	ENSG00000116833
NRBF2	ENSG00000148572
NRBP1	ENSG00000115216
NRIP1	ENSG00000180530
NSD1	ENSG00000165671
NT5C2	ENSG00000076685
NT5DC3	ENSG00000111696
NUAK1	ENSG00000074590
NUDCD1	ENSG00000120526
NUP210	ENSG00000132182
NUP43	ENSG00000120253
OAZ3	ENSG00000143450
OGT	ENSG00000147162
ORMDL3	ENSG00000172057
OSTM1	ENSG00000081087
OTUD1	ENSG00000165312
OXNAD1	ENSG00000154814
PAICS	ENSG00000128050
PAIP2	ENSG00000120727
PALM2-AKAP2	ENSG00000157654
PANK1	ENSG00000152782
PANX1	ENSG00000110218
PAPOLA	ENSG00000090060
PAPPA	ENSG00000182752
PAQR4	ENSG00000162073
PAQR8	ENSG00000170915
PARD6B	ENSG00000124171
PARP1	ENSG00000143799
PAWR	ENSG00000177425
PBX1	ENSG00000185630
PCBP1	ENSG00000169564
PCBP2	ENSG00000197111
PCDH9	ENSG00000184226
PCIF1	ENSG00000100982
PCMTD2	ENSG00000203880
PCNP	ENSG00000081154
PCNXL3	ENSG00000197136
PDCD10	ENSG00000114209
PDCD11	ENSG00000148843
PDE3B	ENSG00000152270
PDE7B	ENSG00000171408
PDK2	ENSG00000005882
PDLIM1	ENSG00000107438
PDRG1	ENSG00000088356
PDXDC1	ENSG00000179889
PDZD8	ENSG00000165650
PEAK1	ENSG00000173517
PEF1	ENSG00000162517
PEG10	ENSG00000242265
PELI2	ENSG00000139946
PEMT	ENSG00000133027
PEPD	ENSG00000124299
PGAP2	ENSG00000148985
PGM2L1	ENSG00000165434
PGM3	ENSG00000013375
PHC3	ENSG00000173889
PHF10	ENSG00000130024
PHF14	ENSG00000106443
PHTF2	ENSG00000006576
PHYHIP	ENSG00000168490
PI4K2B	ENSG00000038210
PIGO	ENSG00000165282
PIGQ	ENSG00000007541
PIK3CB	ENSG00000051382
PIK3R1	ENSG00000145675
PIM2	ENSG00000102096
PIP5K1B	ENSG00000107242
PITPNM3	ENSG00000091622
PKD2	ENSG00000118762
PKIA	ENSG00000171033
PKN2	ENSG00000065243
PLAG1	ENSG00000181690
PLCG1	ENSG00000124181
PLD1	ENSG00000075651
PLEC	ENSG00000178209
PLEKHH1	ENSG00000054690
PLK4	ENSG00000142731
PLOD2	ENSG00000152952
PM20D2	ENSG00000146281
PNPT1	ENSG00000138035
PNRC2	ENSG00000189266
POLR3F	ENSG00000132664
POLR3K	ENSG00000161980
POM121C	ENSG00000272391
POMP	ENSG00000132963
POMZP3	ENSG00000146707
PPP1CB	ENSG00000213639
PPP1CC	ENSG00000186298
PPP1R10	ENSG00000204569
PPP1R12A	ENSG00000058272
PPP1R12B	ENSG00000077157
PPP1R18	ENSG00000146112
PPP1R3D	ENSG00000132825
PPP1R9B	ENSG00000108819
PPP2CA	ENSG00000113575
PPP2CB	ENSG00000104695
PPP2R1B	ENSG00000137713
PPP2R2D	ENSG00000175470
PPP2R5D	ENSG00000112640
PPP2R5E	ENSG00000154001
PPP3CA	ENSG00000138814
PPP4R2	ENSG00000163605
PPRC1	ENSG00000148840
PPTC7	ENSG00000196850
PREX1	ENSG00000124126
PRKACA	ENSG00000072062
PRKAR2A	ENSG00000114302
PRKRA	ENSG00000180228
PRMT3	ENSG00000185238
PRNP	ENSG00000171867
PROSER1	ENSG00000120685
PRPF40A	ENSG00000196504
PRR14L	ENSG00000183530
PRRC1	ENSG00000164244
PRRC2A	ENSG00000204469
PRRC2B	ENSG00000130723
PRSS21	ENSG00000007038
PSAP	ENSG00000197746
PSAT1	ENSG00000135069
PSD3	ENSG00000156011
PSIP1	ENSG00000164985
PSMA6	ENSG00000100902
PSMB4	ENSG00000159377
PSMD6	ENSG00000163636
PSME3	ENSG00000131467
PSRC1	ENSG00000134222
PTAR1	ENSG00000188647
PTDSS1	ENSG00000156471
PTEN	ENSG00000171862
PTGS2	ENSG00000073756
PTK2	ENSG00000169398
PTPN12	ENSG00000127947
PTPN4	ENSG00000088179
PTPN6	ENSG00000111679
PTPRD	ENSG00000153707
PTPRF	ENSG00000142949
PTTG1IP	ENSG00000183255
PUM1	ENSG00000134644
PVRL3	ENSG00000177707
PVRL4	ENSG00000143217
PWWP2A	ENSG00000170234
PYGO1	ENSG00000171016
QSER1	ENSG00000060749
RAB11FIP1	ENSG00000156675
RAB14	ENSG00000119396
RAB21	ENSG00000080371
RAB22A	ENSG00000124209
RAB34	ENSG00000109113
RAB4A	ENSG00000168118
RAB5B	ENSG00000111540
RABGAP1	ENSG00000011454
RABGGTA	ENSG00000100949
RAC1	ENSG00000136238
RAD21	ENSG00000164754
RAD9A	ENSG00000172613
RAI1	ENSG00000108557
RAI14	ENSG00000039560
RALBP1	ENSG00000017797
RANBP2	ENSG00000153201
RANBP6	ENSG00000137040
RANBP9	ENSG00000010017
RAP1B	ENSG00000127314
RAP2A	ENSG00000125249
RAP2B	ENSG00000181467
RAPGEF2	ENSG00000109756
RAPGEF6	ENSG00000158987
RASA2	ENSG00000155903
RASD1	ENSG00000108551
RASSF2	ENSG00000101265
RBAK	ENSG00000146587
RBBP4	ENSG00000162521
RBM12B	ENSG00000183808
RBM15B	ENSG00000259956
RBM23	ENSG00000100461
RBM4	ENSG00000173933
RBM47	ENSG00000163694
RBPJ	ENSG00000168214
RCHY1	ENSG00000163743
RCL1	ENSG00000120158
RCN2	ENSG00000117906
RDH10	ENSG00000121039
RDX	ENSG00000137710
RECQL5	ENSG00000108469
REEP5	ENSG00000129625
REPS1	ENSG00000135597
RER1	ENSG00000157916
RET	ENSG00000165731
REV3L	ENSG00000009413
RFX7	ENSG00000181827
RGL1	ENSG00000143344
RGMB	ENSG00000174136
RGP1	ENSG00000107185
RGPD3	ENSG00000153165
RGPD8	ENSG00000169629
RHOA	ENSG00000067560
RHOV	ENSG00000104140
RIMKLB	ENSG00000166532
RIMS3	ENSG00000117016
RIN2	ENSG00000132669
RIT1	ENSG00000143622
RNF103	ENSG00000239305
RNF114	ENSG00000124226
RNF13	ENSG00000082996
RNF138	ENSG00000134758
RNF139	ENSG00000170881
RNF19A	ENSG00000034677
RNF2	ENSG00000121481
RNF213	ENSG00000173821
RNF219	ENSG00000152193
RNF24	ENSG00000101236
RORA	ENSG00000069667
RPA2	ENSG00000117748
RPAP3	ENSG00000005175
RPL28	ENSG00000108107
RPL3	ENSG00000100316
RPL32	ENSG00000144713
RPP14	ENSG00000163684
RPP30	ENSG00000148688
RPRD2	ENSG00000163125
RPS20	ENSG00000008988
RPS3	ENSG00000149273
RPS6KA5	ENSG00000100784
RQCD1	ENSG00000144580
RRAS2	ENSG00000133818
RRM2B	ENSG00000048392
RSBN1L	ENSG00000187257
RSF1	ENSG00000048649
RSU1	ENSG00000148484
RTKN2	ENSG00000182010
RTN4	ENSG00000115310
RUNX1	ENSG00000159216
RYK	ENSG00000163785
S100A14	ENSG00000189334
SAAL1	ENSG00000166788
SAE1	ENSG00000142230
SAP30BP	ENSG00000161526
SAR1B	ENSG00000152700
SATB2	ENSG00000119042
SBDS	ENSG00000126524
SBF2	ENSG00000133812
SCAF11	ENSG00000139218
SCAF4	ENSG00000156304
SCAMP1	ENSG00000085365
SCAP	ENSG00000114650
SCLY	ENSG00000132330
SCO1	ENSG00000133028
SEC11C	ENSG00000166562
SEC13	ENSG00000157020
SEC23A	ENSG00000100934
SEC24A	ENSG00000113615
SECISBP2L	ENSG00000138593
SEL1L	ENSG00000071537
SENP5	ENSG00000119231
SEPHS1	ENSG00000086475
SEPSECS	ENSG00000109618
SEPT2	ENSG00000168385
SEPT7	ENSG00000122545
SERBP1	ENSG00000142864
SERINC1	ENSG00000111897
SERPINE2	ENSG00000135919
SERPINH1	ENSG00000149257
SERPINI1	ENSG00000163536
SESN1	ENSG00000080546
SETD1B	ENSG00000139718
SETD5	ENSG00000168137
SETD7	ENSG00000145391
SF3B3	ENSG00000189091
SFPQ	ENSG00000116560
SFT2D2	ENSG00000213064
SFXN1	ENSG00000164466
SGPL1	ENSG00000166224
SH3GL1	ENSG00000141985
SHCBP1	ENSG00000171241
SIAH1	ENSG00000196470
SIAH2	ENSG00000181788
SIKE1	ENSG00000052723
SIRT1	ENSG00000096717
SKI	ENSG00000157933
SKIL	ENSG00000136603
SKP1	ENSG00000113558
SKP2	ENSG00000145604
SLA	ENSG00000155926
SLAIN2	ENSG00000109171
SLAMF1	ENSG00000117090
SLBP	ENSG00000163950
SLC16A1	ENSG00000155380
SLC16A9	ENSG00000165449
SLC19A2	ENSG00000117479
SLC20A1	ENSG00000144136
SLC20A2	ENSG00000168575
SLC22A15	ENSG00000163393
SLC22A23	ENSG00000137266
SLC22A25	ENSG00000196600
SLC25A36	ENSG00000114120
SLC25A38	ENSG00000144659
SLC26A2	ENSG00000155850
SLC2A3	ENSG00000059804
SLC2A8	ENSG00000136856
SLC30A6	ENSG00000152683
SLC31A1	ENSG00000136868
SLC35A4	ENSG00000176087
SLC39A1	ENSG00000143570
SLC39A6	ENSG00000141424
SLC39A7	ENSG00000112473
SLC43A3	ENSG00000134802
SLC46A1	ENSG00000076351
SLC4A7	ENSG00000033867
SLC5A3	ENSG00000198743
SLC7A1	ENSG00000139514
SLC7A11	ENSG00000151012
SLC9A2	ENSG00000115616
SLC9B2	ENSG00000164038
SMAD2	ENSG00000175387
SMAD5	ENSG00000113658
SMARCC1	ENSG00000173473
SMARCC2	ENSG00000139613
SMARCD1	ENSG00000066117
SMG1	ENSG00000157106
SMG8	ENSG00000167447
SMIM15	ENSG00000188725
SMOC1	ENSG00000198732
SMU1	ENSG00000122692
SMURF2	ENSG00000108854
SNN	ENSG00000184602
SNRK	ENSG00000163788
SNRNP200	ENSG00000144028
SNRNP48	ENSG00000168566
SNX1	ENSG00000028528
SNX13	ENSG00000071189
SNX30	ENSG00000148158
SOAT1	ENSG00000057252
SOCS3	ENSG00000184557
SOCS4	ENSG00000180008
SOCS5	ENSG00000171150
SOCS7	ENSG00000274211
SOWAHC	ENSG00000198142
SOX9	ENSG00000125398
SP1	ENSG00000185591
SPATS2L	ENSG00000196141
SPIN1	ENSG00000106723
SPOPL	ENSG00000144228
SPPL3	ENSG00000157837
SPRED2	ENSG00000198369
SPRTN	ENSG00000010072
SPTAN1	ENSG00000197694
SPTSSA	ENSG00000165389
SQSTM1	ENSG00000161011
SRCAP	ENSG00000080603
SRD5A1	ENSG00000145545
SREK1IP1	ENSG00000153006
SRP72	ENSG00000174780
SRRM1	ENSG00000133226
SRRM2	ENSG00000167978
SRSF1	ENSG00000136450
SRSF11	ENSG00000116754
SRSF9	ENSG00000111786
SSR2	ENSG00000163479
SSTR2	ENSG00000180616
SSU72	ENSG00000160075
SSX2IP	ENSG00000117155
ST6GAL1	ENSG00000073849
ST7	ENSG00000004866
STAC	ENSG00000144681
STAG2	ENSG00000101972
STAMBP	ENSG00000124356
STAU1	ENSG00000124214
STK16	ENSG00000115661
STK17B	ENSG00000081320
STK38	ENSG00000112079
STK4	ENSG00000101109
STMN1	ENSG00000117632
STOML2	ENSG00000165283
STRIP2	ENSG00000128578
STX16	ENSG00000124222
STX17	ENSG00000136874
STYX	ENSG00000198252
SUCO	ENSG00000094975
SUGP2	ENSG00000064607
SUMO3	ENSG00000184900
SUZ12	ENSG00000178691
SYDE1	ENSG00000105137
SYNRG	ENSG00000275066
SYPL1	ENSG00000008282
SYVN1	ENSG00000162298
SZRD1	ENSG00000055070
SZT2	ENSG00000198198
TAB2	ENSG00000055208
TAB3	ENSG00000157625
TACC1	ENSG00000147526
TADA2A	ENSG00000276234
TADA2B	ENSG00000173011
TAF12	ENSG00000120656
TAF4	ENSG00000130699
TAGLN	ENSG00000149591
TANK	ENSG00000136560
TAOK3	ENSG00000135090
TAPBP	ENSG00000231925
TAX1BP1	ENSG00000106052
TBC1D14	ENSG00000132405
TBC1D31	ENSG00000156787
TBCE	ENSG00000116957
TBL1XR1	ENSG00000177565
TBP	ENSG00000112592
TBX1	ENSG00000184058
TBX3	ENSG00000135111
TCF4	ENSG00000196628
TCF7L1	ENSG00000152284
TCF7L2	ENSG00000148737
TCFL5	ENSG00000101190
TCP1	ENSG00000120438
TDRD9	ENSG00000156414
TECPR1	ENSG00000205356
TES	ENSG00000135269
TET1	ENSG00000138336
TET3	ENSG00000187605
TEX2	ENSG00000136478
TFAM	ENSG00000108064
TFAP4	ENSG00000090447
TFB2M	ENSG00000162851
TFG	ENSG00000114354
TFRC	ENSG00000072274
TGFB1	ENSG00000105329
TGS1	ENSG00000137574
THADA	ENSG00000115970
THNSL1	ENSG00000185875
THRAP3	ENSG00000054118
TIMP2	ENSG00000035862
TIPARP	ENSG00000163659
TLE1	ENSG00000196781
TLK1	ENSG00000198586
TLR3	ENSG00000164342
TM4SF1	ENSG00000169908
TM9SF3	ENSG00000077147
TMED10	ENSG00000170348
TMED7	ENSG00000134970
TMEM123	ENSG00000152558
TMEM159	ENSG00000011638
TMEM167B	ENSG00000215717
TMEM170A	ENSG00000166822
TMEM184C	ENSG00000164168
TMEM185B	ENSG00000226479
TMEM189-UBE2V1	ENSG00000124208
TMEM194A	ENSG00000166881
TMEM263	ENSG00000151135
TMEM39B	ENSG00000121775
TMEM52B	ENSG00000165685
TMEM64	ENSG00000180694
TMF1	ENSG00000144747
TMOD3	ENSG00000138594
TMPO	ENSG00000120802
TMX1	ENSG00000139921
TNFAIP1	ENSG00000109079
TNFRSF10A	ENSG00000104689
TNFRSF10B	ENSG00000120889
TNKS	ENSG00000173273
TNPO1	ENSG00000083312
TNRC6B	ENSG00000100354
TOB1	ENSG00000141232
TOMM5	ENSG00000175768
TOMM70A	ENSG00000154174
TOP2B	ENSG00000077097
TOR1AIP2	ENSG00000169905
TOX4	ENSG00000092203
TP53INP1	ENSG00000164938
TP53INP2	ENSG00000078804
TPCN1	ENSG00000186815
TPP1	ENSG00000166340
TPT1	ENSG00000133112
TRAF5	ENSG00000082512
TRAM1	ENSG00000067167
TRAPPC8	ENSG00000153339
TRIM28	ENSG00000130726
TRIM33	ENSG00000197323
TRIM5	ENSG00000132256
TRIM52	ENSG00000183718
TRIM59	ENSG00000213186
TRMT10A	ENSG00000145331
TSC1	ENSG00000165699
TSC22D1	ENSG00000102804
TSC22D2	ENSG00000196428
TSG101	ENSG00000074319
TSPAN4	ENSG00000214063
TTC21B	ENSG00000123607
TTC3	ENSG00000182670
TTC8	ENSG00000165533
TTLL4	ENSG00000135912
TUBA1A	ENSG00000167552
TUBA1C	ENSG00000167553
TUBB	ENSG00000196230
TXNDC16	ENSG00000087301
TXNIP	ENSG00000265972
U2SURP	ENSG00000163714
UBA6	ENSG00000033178
UBAC2	ENSG00000134882
UBB	ENSG00000170315
UBE2D1	ENSG00000072401
UBE2D2	ENSG00000131508
UBE2G1	ENSG00000132388
UBE2N	ENSG00000177889
UBE2R2	ENSG00000107341
UBE2W	ENSG00000104343
UBE2Z	ENSG00000159202
UBFD1	ENSG00000103353
UBL3	ENSG00000122042
UBR3	ENSG00000144357
UBR5	ENSG00000104517
UBTF	ENSG00000108312
UCK2	ENSG00000143179
UGP2	ENSG00000169764
UHRF1BP1	ENSG00000065060
UHRF1BP1L	ENSG00000111647
UPF2	ENSG00000151461
UQCRC2	ENSG00000140740
URB2	ENSG00000135763
URI1	ENSG00000105176
USO1	ENSG00000138768
USP13	ENSG00000058056
USP19	ENSG00000172046
USP22	ENSG00000124422
USP28	ENSG00000048028
USP31	ENSG00000103404
USP33	ENSG00000077254
USP37	ENSG00000135913
USP38	ENSG00000170185
USP42	ENSG00000106346
USP5	ENSG00000111667
UTP14C	ENSG00000253797
UTP23	ENSG00000147679
VAC14	ENSG00000103043
VAMP3	ENSG00000049245
VANGL1	ENSG00000173218
VAT1L	ENSG00000171724
VEZT	ENSG00000028203
VGLL4	ENSG00000144560
VIPAS39	ENSG00000151445
VKORC1L1	ENSG00000196715
VLDLR	ENSG00000147852
VMP1	ENSG00000062716
VPS18	ENSG00000104142
VPS33A	ENSG00000139719
WASF1	ENSG00000112290
WDHD1	ENSG00000198554
WDR33	ENSG00000136709
WDR36	ENSG00000134987
WDR37	ENSG00000047056
WDR6	ENSG00000178252
WDR82	ENSG00000164091
WIPI2	ENSG00000157954
WNK1	ENSG00000060237
WNT5A	ENSG00000114251
WSB1	ENSG00000109046
WWC3	ENSG00000047644
XPC	ENSG00000154767
XPOT	ENSG00000184575
YES1	ENSG00000176105
YIF1B	ENSG00000167645
YIPF5	ENSG00000145817
YME1L1	ENSG00000136758
YRDC	ENSG00000196449
YTHDC1	ENSG00000083896
YTHDF1	ENSG00000149658
YWHAB	ENSG00000166913
YWHAE	ENSG00000108953
YWHAG	ENSG00000170027
YWHAH	ENSG00000128245
ZBED4	ENSG00000100426
ZBTB10	ENSG00000205189
ZBTB11	ENSG00000066422
ZBTB14	ENSG00000198081
ZBTB33	ENSG00000177485
ZBTB38	ENSG00000177311
ZBTB5	ENSG00000168795
ZC3H10	ENSG00000135482
ZC3H11A	ENSG00000058673
ZC3H12C	ENSG00000149289
ZC3H13	ENSG00000123200
ZC3H4	ENSG00000130749
ZCCHC14	ENSG00000140948
ZCCHC2	ENSG00000141664
ZDBF2	ENSG00000204186
ZDHHC20	ENSG00000180776
ZDHHC4	ENSG00000136247
ZEB1	ENSG00000148516
ZFAND6	ENSG00000086666
ZFAT	ENSG00000066827
ZFP36	ENSG00000128016
ZFP91	ENSG00000186660
ZFPM1	ENSG00000179588
ZHX1	ENSG00000165156
ZIC5	ENSG00000139800
ZMPSTE24	ENSG00000084073
ZMYM2	ENSG00000121741
ZMYND11	ENSG00000015171
ZNF131	ENSG00000172262
ZNF207	ENSG00000010244
ZNF217	ENSG00000171940
ZNF24	ENSG00000172466
ZNF281	ENSG00000162702
ZNF292	ENSG00000188994
ZNF384	ENSG00000126746
ZNF430	ENSG00000118620
ZNF451	ENSG00000112200
ZNF512B	ENSG00000196700
ZNF566	ENSG00000186017
ZNF580	ENSG00000213015
ZNF597	ENSG00000167981
ZNF605	ENSG00000196458
ZNF606	ENSG00000166704
ZNF614	ENSG00000142556
ZNF618	ENSG00000157657
ZNF638	ENSG00000075292
ZNF644	ENSG00000122482
ZNF652	ENSG00000198740
ZNF654	ENSG00000175105
ZNF669	ENSG00000188295
ZNF673	ENSG00000147121
ZNF678	ENSG00000181450
ZNF680	ENSG00000173041
ZNF703	ENSG00000183779
ZNF704	ENSG00000164684
ZNF710	ENSG00000140548
ZNF711	ENSG00000147180
ZNF714	ENSG00000160352
ZNF770	ENSG00000198146
ZNF778	ENSG00000170100
ZNF8	ENSG00000278129
ZNF805	ENSG00000204524
ZNF92	ENSG00000146757
ZYG11B	ENSG00000162378
ZZEF1	ENSG00000074755

## Sheet: 1613 targets identified DAVID
Gene Name	Gene Ensembl id
ABCC1	ENSG00000103222
ABHD17B	ENSG00000107362
ACVR2B	ENSG00000114739
ADIPOR2	ENSG00000006831
ADNP	ENSG00000101126
AHNAK	ENSG00000124942
AKAP11	ENSG00000023516
ANKFY1	ENSG00000185722
ANKRD42	ENSG00000137494
ANKRD52	ENSG00000139645
AP1G1	ENSG00000166747
ARL5A	ENSG00000162980
ARPC2	ENSG00000163466
ASAP1	ENSG00000153317
ATF7IP	ENSG00000171681
ATL3	ENSG00000184743
ATP13A3	ENSG00000133657
BCL2	ENSG00000171791
BCL2L11	ENSG00000153094
BCL9L	ENSG00000186174
BLOC1S6	ENSG00000104164
BRWD1	ENSG00000185658
BTBD7	ENSG00000011114
BTG2	ENSG00000159388
C11orf30	ENSG00000158636
C5orf24	ENSG00000181904
C6orf62	ENSG00000112308
CAMSAP2	ENSG00000118200
CBFB	ENSG00000067955
CBL	ENSG00000110395
CBX2	ENSG00000173894
CBX5	ENSG00000094916
CCDC127	ENSG00000164366
CCND1	ENSG00000110092
CCNE2	ENSG00000175305
CD164	ENSG00000135535
CDKN1A	ENSG00000124762
CERK	ENSG00000100422
CLIC4	ENSG00000169504
CPEB3	ENSG00000107864
CRTAP	ENSG00000170275
DCP2	ENSG00000172795
DCTN1	ENSG00000204843
DDIT4	ENSG00000168209
DDX6	ENSG00000110367
DENND1B	ENSG00000213047
DHCR24	ENSG00000116133
DIXDC1	ENSG00000150764
DLG1	ENSG00000075711
DNAJC5	ENSG00000101152
DSTYK	ENSG00000133059
DUSP1	ENSG00000120129
EDEM3	ENSG00000116406
EIF4EBP2	ENSG00000148730
ELK3	ENSG00000111145
EPG5	ENSG00000152223
ERC1	ENSG00000082805
ETS1	ENSG00000134954
EVI5	ENSG00000067208
FAM60A	ENSG00000139146
FBXO46	ENSG00000177051
FEZ2	ENSG00000171055
FLT1	ENSG00000102755
FNBP1	ENSG00000187239
FNDC3A	ENSG00000102531
FNDC3B	ENSG00000075420
FRMD6	ENSG00000139926
FZD6	ENSG00000164930
G3BP1	ENSG00000145907
GIGYF1	ENSG00000146830
GLS	ENSG00000115419
GOLIM4	ENSG00000173905
GPBP1	ENSG00000062194
GREB1L	ENSG00000141449
H2AFV	ENSG00000105968
HDGF	ENSG00000143321
HEG1	ENSG00000173706
HELLS	ENSG00000119969
HIPK3	ENSG00000110422
HMGCS1	ENSG00000112972
HNRNPD	ENSG00000138668
HOXA9	ENSG00000078399
HSDL1	ENSG00000103160
INO80D	ENSG00000114933
KIAA1432	ENSG00000107036
KLHL15	ENSG00000174010
KLHL24	ENSG00000114796
KMT2D	ENSG00000167548
LBR	ENSG00000143815
LCOR	ENSG00000196233
LIG4	ENSG00000174405
LMAN1	ENSG00000074695
LNPEP	ENSG00000113441
LPP	ENSG00000145012
LRRC58	ENSG00000163428
LRRC8B	ENSG00000197147
MAPRE1	ENSG00000101367
MARCH6	ENSG00000145495
MARCKS	ENSG00000277443
MARK2	ENSG00000072518
MBNL1	ENSG00000152601
MCL1	ENSG00000143384
MED13L	ENSG00000123066
MGA	ENSG00000174197
MICB	ENSG00000204516
MID1IP1	ENSG00000165175
MMD	ENSG00000108960
MYO9A	ENSG00000066933
NCOA3	ENSG00000124151
NEK7	ENSG00000151414
NET1	ENSG00000173848
NFE2L2	ENSG00000116044
NFIA	ENSG00000162599
NOTCH2	ENSG00000134250
NR1D2	ENSG00000174738
NR3C1	ENSG00000113580
NUCKS1	ENSG00000069275
NUFIP2	ENSG00000108256
NUPL1	ENSG00000139496
OSBPL8	ENSG00000091039
OTUD3	ENSG00000169914
OXR1	ENSG00000164830
PAK2	ENSG00000180370
PAN2	ENSG00000135473
PANK3	ENSG00000120137
PDCD4	ENSG00000150593
PDIA6	ENSG00000143870
PHF12	ENSG00000109118
PIKFYVE	ENSG00000115020
PLAGL2	ENSG00000126003
PLEKHA8	ENSG00000106086
PLK2	ENSG00000145632
PMAIP1	ENSG00000141682
PRC1	ENSG00000198901
PRDM2	ENSG00000116731
PRKCB	ENSG00000166501
PTBP3	ENSG00000119314
PTP4A1	ENSG00000112245
PTPRJ	ENSG00000149177
PURA	ENSG00000185129
PURB	ENSG00000146676
QKI	ENSG00000112531
RAB7A	ENSG00000075785
RAN	ENSG00000132341
RAP2C	ENSG00000123728
RBFOX2	ENSG00000100320
RBM12	ENSG00000244462
RBM27	ENSG00000091009
REL	ENSG00000162924
RIF1	ENSG00000080345
RND3	ENSG00000115963
RNF168	ENSG00000163961
RPS6KA3	ENSG00000177189
SCD	ENSG00000099194
SDE2	ENSG00000143751
SETD2	ENSG00000181555
SH3PXD2A	ENSG00000107957
SHC1	ENSG00000160691
SHOC2	ENSG00000108061
SLC10A7	ENSG00000120519
SLC11A2	ENSG00000110911
SLC30A5	ENSG00000145740
SLC35C2	ENSG00000080189
SLC38A2	ENSG00000134294
SMC1A	ENSG00000072501
SMG7	ENSG00000116698
SON	ENSG00000159140
SPATA2	ENSG00000158480
SRGAP1	ENSG00000196935
SSR1	ENSG00000124783
SUPT16H	ENSG00000092201
SURF4	ENSG00000148248
SYNCRIP	ENSG00000135316
SYNE2	ENSG00000054654
TAF7	ENSG00000178913
TAOK1	ENSG00000160551
TBK1	ENSG00000183735
TERF2	ENSG00000132604
THBS1	ENSG00000137801
TMBIM6	ENSG00000139644
TMEM30A	ENSG00000112697
TMEM87A	ENSG00000103978
TMX4	ENSG00000125827
TNKS2	ENSG00000107854
TNRC6A	ENSG00000090905
TOMM20	ENSG00000173726
TPD52	ENSG00000076554
TRA2B	ENSG00000136527
TRIB1	ENSG00000173334
TROVE2	ENSG00000116747
TRPS1	ENSG00000104447
TSPAN14	ENSG00000108219
TXLNA	ENSG00000084652
UBN2	ENSG00000157741
UBQLN1	ENSG00000135018
UGCG	ENSG00000148154
UHMK1	ENSG00000152332
USP1	ENSG00000162607
USP14	ENSG00000101557
USP9X	ENSG00000124486
VEGFA	ENSG00000112715
VEZF1	ENSG00000136451
VMA21	ENSG00000160131
WEE1	ENSG00000166483
XIAP	ENSG00000101966
YTHDF3	ENSG00000185728
YWHAZ	ENSG00000164924
ZBTB34	ENSG00000177125
ZFP36L2	ENSG00000152518
ZFX	ENSG00000005889
ZKSCAN1	ENSG00000106261
ZMAT3	ENSG00000172667
ZNF121	ENSG00000197961
ZNF431	ENSG00000196705
ZXDB	ENSG00000198455
AASDHPPT	ENSG00000149313
ABL2	ENSG00000143322
ABT1	ENSG00000146109
AC005481.5	ENSG00000222012
ACADVL	ENSG00000072778
ACLY	ENSG00000131473
ACTA2	ENSG00000107796
ACTG1	ENSG00000184009
ACTR1B	ENSG00000115073
ACTR2	ENSG00000138071
ACVR1B	ENSG00000135503
ADAM10	ENSG00000137845
ADAM9	ENSG00000168615
ADAMTS1	ENSG00000154734
ADAMTS5	ENSG00000154736
ADAR	ENSG00000160710
ADARB1	ENSG00000197381
ADCY9	ENSG00000162104
ADO	ENSG00000181915
ADPRH	ENSG00000144843
ADRB1	ENSG00000043591
ADSL	ENSG00000239900
ADSS	ENSG00000035687
AGFG1	ENSG00000173744
AGO2	ENSG00000123908
AGPAT6	ENSG00000158669
AGPS	ENSG00000018510
AHR	ENSG00000106546
AHRR	ENSG00000063438
AKIRIN2	ENSG00000135334
AKT1	ENSG00000142208
ALDH6A1	ENSG00000119711
ALG13	ENSG00000101901
AMD1	ENSG00000123505
AMMECR1	ENSG00000101935
AMOTL1	ENSG00000166025
ANKMY2	ENSG00000106524
ANKRD11	ENSG00000167522
ANKRD17	ENSG00000132466
ANKRD40	ENSG00000154945
ANKRD44	ENSG00000065413
ANLN	ENSG00000011426
ANP32B	ENSG00000136938
ANP32E	ENSG00000143401
AP1S2	ENSG00000182287
APC	ENSG00000134982
APLP2	ENSG00000084234
APRT	ENSG00000198931
AQR	ENSG00000021776
ARAP2	ENSG00000047365
ARCN1	ENSG00000095139
ARF3	ENSG00000134287
ARF6	ENSG00000165527
ARFGEF1	ENSG00000066777
ARHGAP12	ENSG00000165322
ARHGAP18	ENSG00000146376
ARHGAP35	ENSG00000160007
ARHGEF12	ENSG00000196914
ARHGEF16	ENSG00000130762
ARHGEF17	ENSG00000110237
ARHGEF2	ENSG00000116584
ARID1A	ENSG00000117713
ARID2	ENSG00000189079
ARID4A	ENSG00000032219
ARID5B	ENSG00000150347
ARIH1	ENSG00000166233
ARL1	ENSG00000120805
ARL2BP	ENSG00000102931
ARL4C	ENSG00000188042
ARL6IP1	ENSG00000170540
ARMC9	ENSG00000135931
ARPC1A	ENSG00000241685
ARPP19	ENSG00000128989
ARRB2	ENSG00000141480
ASCC3	ENSG00000112249
ASF1A	ENSG00000111875
ASH1L	ENSG00000116539
ASNS	ENSG00000070669
ASPH	ENSG00000198363
ASXL1	ENSG00000171456
ASXL3	ENSG00000141431
ATAD1	ENSG00000138138
ATF2	ENSG00000115966
ATG12	ENSG00000145782
ATG4D	ENSG00000130734
ATMIN	ENSG00000166454
ATN1	ENSG00000111676
ATP11A	ENSG00000068650
ATP11B	ENSG00000058063
ATP1B1	ENSG00000143153
ATP2B1	ENSG00000070961
ATP5B	ENSG00000110955
ATP6AP2	ENSG00000182220
ATP6V1A	ENSG00000114573
ATR	ENSG00000175054
ATRX	ENSG00000085224
ATXN1	ENSG00000124788
ATXN7L3B	ENSG00000253719
AUP1	ENSG00000115307
AURKA	ENSG00000087586
AVL9	ENSG00000105778
AXL	ENSG00000167601
AZI2	ENSG00000163512
AZIN1	ENSG00000155096
B3GALNT2	ENSG00000162885
B3GALTL	ENSG00000187676
B3GNT1	ENSG00000174684
B3GNT2	ENSG00000170340
B4GALNT3	ENSG00000139044
BACH1	ENSG00000156273
BAG2	ENSG00000112208
BAG5	ENSG00000166170
BAG6	ENSG00000204463
BAP1	ENSG00000163930
BCL11A	ENSG00000119866
BCOR	ENSG00000183337
BDKRB2	ENSG00000168398
BDP1	ENSG00000145734
BGN	ENSG00000182492
BIRC3	ENSG00000023445
BLOC1S5-TXNDC5	ENSG00000259040
BLZF1	ENSG00000117475
BMP2K	ENSG00000138756
BMP5	ENSG00000112175
BNIP3	ENSG00000176171
BPGM	ENSG00000172331
BRCA1	ENSG00000012048
BRD1	ENSG00000100425
BRD2	ENSG00000204256
BRD8	ENSG00000112983
BRPF1	ENSG00000156983
BTAF1	ENSG00000095564
BTRC	ENSG00000166167
C12orf49	ENSG00000111412
C14orf132	ENSG00000227051
C15orf39	ENSG00000167173
C16orf72	ENSG00000182831
C19orf10	ENSG00000074842
C22orf39	ENSG00000242259
C22orf46	ENSG00000184208
C2orf43	ENSG00000118961
C3	ENSG00000125730
C3orf17	ENSG00000163608
C4orf3	ENSG00000164096
C8orf76	ENSG00000189376
C9orf41	ENSG00000156017
C9orf78	ENSG00000136819
CA13	ENSG00000185015
CAB39	ENSG00000135932
CACUL1	ENSG00000151893
CAD	ENSG00000084774
CALD1	ENSG00000122786
CALM2	ENSG00000143933
CAMTA1	ENSG00000171735
CAMTA2	ENSG00000108509
CAND1	ENSG00000111530
CANX	ENSG00000127022
CAPN2	ENSG00000162909
CAPN7	ENSG00000131375
CARD8	ENSG00000105483
CASP14	ENSG00000105141
CASP8AP2	ENSG00000118412
CAV2	ENSG00000105971
CBX4	ENSG00000141582
CCDC113	ENSG00000103021
CCDC117	ENSG00000159873
CCDC43	ENSG00000180329
CCDC86	ENSG00000110104
CCND2	ENSG00000118971
CCND3	ENSG00000112576
CCNE1	ENSG00000105173
CCNL2	ENSG00000221978
CCNT2	ENSG00000082258
CCNY	ENSG00000108100
CCT4	ENSG00000115484
CD151	ENSG00000177697
CD44	ENSG00000026508
CD59	ENSG00000085063
CDC42	ENSG00000070831
CDC42SE1	ENSG00000197622
CDC42SE2	ENSG00000158985
CDK16	ENSG00000102225
CDK17	ENSG00000059758
CDK2	ENSG00000123374
CDK5R1	ENSG00000176749
CDK5RAP2	ENSG00000136861
CDK6	ENSG00000105810
CDKN1B	ENSG00000111276
CDKN2AIP	ENSG00000168564
CDYL	ENSG00000153046
CEBPA	ENSG00000245848
CEBPB	ENSG00000172216
CELF1	ENSG00000149187
CENPF	ENSG00000117724
CEP350	ENSG00000135837
CEP57	ENSG00000166037
CEP57L1	ENSG00000183137
CEPT1	ENSG00000134255
CERS6	ENSG00000172292
CFH	ENSG00000000971
CFL2	ENSG00000165410
CHD1	ENSG00000153922
CHD2	ENSG00000173575
CHD6	ENSG00000124177
CHD8	ENSG00000100888
CHEK1	ENSG00000149554
CHID1	ENSG00000177830
CHMP2B	ENSG00000083937
CHN2	ENSG00000106069
CHORDC1	ENSG00000110172
CHP1	ENSG00000187446
CHRAC1	ENSG00000104472
CHST3	ENSG00000122863
CHURC1	ENSG00000258289
CIPC	ENSG00000198894
CLASP1	ENSG00000074054
CLCC1	ENSG00000121940
CLCN3	ENSG00000109572
CLDND1	ENSG00000080822
CLIP1	ENSG00000130779
CLN5	ENSG00000102805
CLNS1A	ENSG00000074201
CLPTM1	ENSG00000104853
CMAS	ENSG00000111726
CMIP	ENSG00000153815
CMTM6	ENSG00000091317
CMTR2	ENSG00000180917
CNEP1R1	ENSG00000205423
CNIH3	ENSG00000143786
CNIH4	ENSG00000143771
CNOT1	ENSG00000125107
CNOT11	ENSG00000158435
CNOT4	ENSG00000080802
CNOT6L	ENSG00000138767
COA4	ENSG00000181924
COL1A2	ENSG00000164692
COPS2	ENSG00000166200
COQ10B	ENSG00000115520
COX10	ENSG00000006695
COX11	ENSG00000166260
CPD	ENSG00000108582
CPEB2	ENSG00000137449
CPEB4	ENSG00000113742
CPNE3	ENSG00000085719
CPS1	ENSG00000021826
CPT2	ENSG00000157184
CREB1	ENSG00000118260
CREG1	ENSG00000143162
CRK	ENSG00000167193
CRKL	ENSG00000099942
CRYBG3	ENSG00000080200
CSDE1	ENSG00000009307
CSNK1A1	ENSG00000113712
CSNK1G3	ENSG00000151292
CTDP1	ENSG00000060069
CTDSPL2	ENSG00000137770
CTNNA1	ENSG00000044115
CTSD	ENSG00000117984
CTSZ	ENSG00000101160
CTTNBP2NL	ENSG00000143079
CUL3	ENSG00000036257
CUX1	ENSG00000257923
CWC15	ENSG00000150316
CWF19L1	ENSG00000095485
CYB561A3	ENSG00000162144
CYB5B	ENSG00000103018
CYP1B1	ENSG00000138061
CYP51A1	ENSG00000001630
DAB2	ENSG00000153071
DAP3	ENSG00000132676
DBI	ENSG00000155368
DCAF4	ENSG00000119599
DCC	ENSG00000187323
DCLRE1A	ENSG00000198924
DCTD	ENSG00000129187
DCUN1D1	ENSG00000043093
DDB2	ENSG00000134574
DDI2	ENSG00000197312
DDX17	ENSG00000100201
DDX21	ENSG00000165732
DDX39B	ENSG00000198563
DDX3X	ENSG00000215301
DDX3Y	ENSG00000067048
DDX51	ENSG00000185163
DDX60	ENSG00000137628
DENND4B	ENSG00000198837
DENND6A	ENSG00000174839
DERL1	ENSG00000136986
DESI1	ENSG00000100418
DESI2	ENSG00000121644
DGCR2	ENSG00000070413
DHX15	ENSG00000109606
DHX29	ENSG00000067248
DHX36	ENSG00000174953
DHX9	ENSG00000135829
DIAPH1	ENSG00000131504
DIAPH2	ENSG00000147202
DIP2B	ENSG00000066084
DLD	ENSG00000091140
DLG3	ENSG00000082458
DLG5	ENSG00000151208
DLL1	ENSG00000198719
DMXL2	ENSG00000104093
DNAJB9	ENSG00000128590
DNAJC25	ENSG00000059769
DNAJC27	ENSG00000115137
DOCK5	ENSG00000147459
DONSON	ENSG00000159147
DPF2	ENSG00000133884
DPH6	ENSG00000134146
DPY19L4	ENSG00000156162
DPYD	ENSG00000188641
DSE	ENSG00000111817
DSEL	ENSG00000171451
DST	ENSG00000151914
DTL	ENSG00000143476
DUSP4	ENSG00000120875
DUSP5	ENSG00000138166
DYNC1H1	ENSG00000197102
DYNLL2	ENSG00000264364
DYRK1A	ENSG00000157540
E2F2	ENSG00000007968
E2F3	ENSG00000112242
EEA1	ENSG00000102189
EFCAB14	ENSG00000159658
EFEMP1	ENSG00000115380
EFHD2	ENSG00000142634
EFNA1	ENSG00000169242
EFR3A	ENSG00000132294
EFR3B	ENSG00000084710
EHD2	ENSG00000024422
EHF	ENSG00000135373
EIF1	ENSG00000173812
EIF2AK2	ENSG00000055332
EIF3J	ENSG00000104131
EIF3M	ENSG00000149100
EIF4A1	ENSG00000161960
EIF4B	ENSG00000063046
EIF4E2	ENSG00000135930
ELF1	ENSG00000120690
ELK4	ENSG00000158711
ELMO1	ENSG00000155849
ELMO2	ENSG00000062598
ELMSAN1	ENSG00000156030
EMC1	ENSG00000127463
EMC2	ENSG00000104412
EMP1	ENSG00000134531
ENAH	ENSG00000154380
ENPP4	ENSG00000001561
ENSA	ENSG00000143420
ENTPD6	ENSG00000197586
EP400	ENSG00000183495
EPAS1	ENSG00000116016
EPC1	ENSG00000120616
EPHA2	ENSG00000142627
EPHA4	ENSG00000116106
EPRS	ENSG00000136628
ERBB2IP	ENSG00000112851
ERCC3	ENSG00000163161
ERGIC3	ENSG00000125991
ERI1	ENSG00000104626
ERO1L	ENSG00000197930
ERRFI1	ENSG00000116285
ESRRA	ENSG00000173153
ETF1	ENSG00000120705
ETFDH	ENSG00000171503
ETNK1	ENSG00000139163
EXOC2	ENSG00000112685
EXOC4	ENSG00000131558
EXOSC3	ENSG00000107371
EXOSC6	ENSG00000223496
EXPH5	ENSG00000110723
F11R	ENSG00000158769
F3	ENSG00000117525
FAF2	ENSG00000113194
FAM107B	ENSG00000065809
FAM111B	ENSG00000189057
FAM118B	ENSG00000197798
FAM126A	ENSG00000122591
FAM126B	ENSG00000155744
FAM127A	ENSG00000134590
FAM13B	ENSG00000031003
FAM199X	ENSG00000123575
FAM217B	ENSG00000196227
FAM220A	ENSG00000178397
FAM222B	ENSG00000173065
FAM46A	ENSG00000112773
FAM49B	ENSG00000153310
FAM69B	ENSG00000165716
FAM89B	ENSG00000176973
FAM8A1	ENSG00000137414
FANCM	ENSG00000187790
FAS	ENSG00000026103
FASN	ENSG00000169710
FAT3	ENSG00000165323
FBLN5	ENSG00000140092
FBN1	ENSG00000166147
FBXL16	ENSG00000127585
FBXL3	ENSG00000005812
FBXL4	ENSG00000112234
FBXO22	ENSG00000167196
FBXO30	ENSG00000118496
FBXO45	ENSG00000174013
FBXO5	ENSG00000112029
FBXW11	ENSG00000072803
FBXW7	ENSG00000109670
FDPS	ENSG00000160752
FEM1C	ENSG00000145780
FEN1	ENSG00000168496
FGFR1	ENSG00000077782
FH	ENSG00000091483
FIGN	ENSG00000182263
FLAD1	ENSG00000160688
FN1	ENSG00000115414
FNBP4	ENSG00000109920
FOS	ENSG00000170345
FOSL2	ENSG00000075426
FOXA2	ENSG00000125798
FOXK1	ENSG00000164916
FOXK2	ENSG00000141568
FRS2	ENSG00000166225
FSD1L	ENSG00000106701
FSTL1	ENSG00000163430
FUBP3	ENSG00000107164
FXR1	ENSG00000114416
FZD10	ENSG00000111432
G2E3	ENSG00000092140
G3BP2	ENSG00000138757
GAB1	ENSG00000109458
GABBR1	ENSG00000204681
GABPB1	ENSG00000104064
GALNT11	ENSG00000178234
GALNT2	ENSG00000143641
GALNT7	ENSG00000109586
GAN	ENSG00000261609
GAPDH	ENSG00000111640
GATAD1	ENSG00000157259
GATAD2B	ENSG00000143614
GATM	ENSG00000171766
GCC1	ENSG00000179562
GDAP2	ENSG00000196505
GFM1	ENSG00000168827
GFM2	ENSG00000164347
GFOD1	ENSG00000145990
GFPT1	ENSG00000198380
GGA3	ENSG00000125447
GLG1	ENSG00000090863
GLOD4	ENSG00000167699
GLRX2	ENSG00000023572
GLRX5	ENSG00000182512
GLYR1	ENSG00000140632
GMFB	ENSG00000197045
GNA12	ENSG00000146535
GNA13	ENSG00000120063
GNE	ENSG00000159921
GNS	ENSG00000135677
GOLGA2	ENSG00000167110
GOLGA4	ENSG00000144674
GOLGA8A	ENSG00000175265
GOLGA8B	ENSG00000215252
GOLM1	ENSG00000135052
GOLT1B	ENSG00000111711
GOT2	ENSG00000125166
GPATCH4	ENSG00000160818
GPD2	ENSG00000115159
GPHN	ENSG00000171723
GPR98	ENSG00000164199
GRAMD1B	ENSG00000023171
GREB1	ENSG00000196208
GREM1	ENSG00000166923
GRHL1	ENSG00000134317
GRIA3	ENSG00000125675
GRSF1	ENSG00000132463
GSE1	ENSG00000131149
GSKIP	ENSG00000100744
GSPT1	ENSG00000103342
GTF2E1	ENSG00000153767
GTF3C1	ENSG00000077235
GTF3C4	ENSG00000125484
GTPBP4	ENSG00000107937
GXYLT1	ENSG00000151233
GYG1	ENSG00000163754
H2AFX	ENSG00000188486
H2AFY	ENSG00000113648
HAS3	ENSG00000103044
HCCS	ENSG00000004961
HCFC1	ENSG00000172534
HDAC3	ENSG00000171720
HECTD2	ENSG00000165338
HELZ	ENSG00000198265
HEXA	ENSG00000213614
HIAT1	ENSG00000156875
HIC2	ENSG00000169635
HIPK1	ENSG00000163349
HIPK2	ENSG00000064393
HIST1H4C	ENSG00000197061
HIVEP1	ENSG00000095951
HLA-B	ENSG00000234745
HMCES	ENSG00000183624
HMGA2	ENSG00000149948
HMGB3	ENSG00000029993
HMGN3	ENSG00000118418
HMGN4	ENSG00000182952
HNRNPA2B1	ENSG00000122566
HNRNPAB	ENSG00000197451
HNRNPF	ENSG00000169813
HNRNPH1	ENSG00000169045
HNRNPM	ENSG00000099783
HNRNPU	ENSG00000153187
HOXB5	ENSG00000120075
HOXD13	ENSG00000128714
HPGD	ENSG00000164120
HPS5	ENSG00000110756
HSD17B12	ENSG00000149084
HSP90AB1	ENSG00000096384
HSPA13	ENSG00000155304
HSPA8	ENSG00000109971
HSPD1	ENSG00000144381
HTT	ENSG00000197386
HUWE1	ENSG00000086758
HVCN1	ENSG00000122986
HYOU1	ENSG00000149428
IARS2	ENSG00000067704
IBTK	ENSG00000005700
IFFO2	ENSG00000169991
IFITM2	ENSG00000185201
IGF1R	ENSG00000140443
IGF2BP1	ENSG00000159217
IGFBP5	ENSG00000115461
IGIP	ENSG00000182700
IL1RAP	ENSG00000196083
ILDR1	ENSG00000145103
ILF3	ENSG00000129351
IMP3	ENSG00000177971
IMPA1	ENSG00000133731
IMPAD1	ENSG00000104331
INPP5F	ENSG00000198825
INTS3	ENSG00000143624
IP6K1	ENSG00000176095
IPO7	ENSG00000205339
IRAK1	ENSG00000184216
IREB2	ENSG00000136381
IRF2BP2	ENSG00000168264
IRF8	ENSG00000140968
IRS2	ENSG00000185950
ISOC1	ENSG00000066583
ITCH	ENSG00000078747
ITGAV	ENSG00000138448
ITM2B	ENSG00000136156
ITPR1	ENSG00000150995
ITPRIP	ENSG00000148841
ITSN2	ENSG00000198399
JADE1	ENSG00000077684
JADE2	ENSG00000043143
JARID2	ENSG00000008083
JAZF1	ENSG00000153814
JDP2	ENSG00000140044
JRKL	ENSG00000183340
JUN	ENSG00000177606
KALRN	ENSG00000160145
KANK1	ENSG00000107104
KANK2	ENSG00000197256
KANSL1	ENSG00000120071
KAT2A	ENSG00000108773
KAT6A	ENSG00000083168
KCMF1	ENSG00000176407
KCNK1	ENSG00000135750
KCNN3	ENSG00000143603
KCTD12	ENSG00000178695
KCTD15	ENSG00000153885
KDELR1	ENSG00000105438
KDM5B	ENSG00000117139
KDM6B	ENSG00000132510
KDM7A	ENSG00000006459
KDR	ENSG00000128052
KHDRBS1	ENSG00000121774
KIAA0040	ENSG00000235750
KIAA0101	ENSG00000166803
KIAA0391	ENSG00000100890
KIAA1033	ENSG00000136051
KIAA1109	ENSG00000138688
KIAA1147	ENSG00000257093
KIAA1279	ENSG00000198954
KIAA1430	ENSG00000164323
KIAA1462	ENSG00000165757
KIAA1468	ENSG00000134444
KIDINS220	ENSG00000134313
KIF11	ENSG00000138160
KIF1B	ENSG00000054523
KIF21A	ENSG00000139116
KIF2C	ENSG00000142945
KIF3A	ENSG00000131437
KIF5B	ENSG00000170759
KLC1	ENSG00000126214
KLF11	ENSG00000172059
KLF4	ENSG00000136826
KLF6	ENSG00000067082
KLHL20	ENSG00000076321
KMT2A	ENSG00000118058
KMT2C	ENSG00000055609
KNTC1	ENSG00000184445
KPNA2	ENSG00000182481
KPNA4	ENSG00000186432
KRAS	ENSG00000133703
KRR1	ENSG00000111615
KRT80	ENSG00000167767
KSR1	ENSG00000141068
L2HGDH	ENSG00000087299
LAMA5	ENSG00000130702
LAMP2	ENSG00000005893
LAPTM4B	ENSG00000104341
LARP1B	ENSG00000138709
LARS	ENSG00000133706
LATS2	ENSG00000150457
LENG8	ENSG00000167615
LEPRE1	ENSG00000117385
LGALS8	ENSG00000116977
LGR4	ENSG00000205213
LHFPL2	ENSG00000145685
LIFR	ENSG00000113594
LIMK1	ENSG00000106683
LIN54	ENSG00000189308
LMBR1	ENSG00000105983
LMNB1	ENSG00000113368
LMO7	ENSG00000136153
LONRF3	ENSG00000175556
LPIN2	ENSG00000101577
LPL	ENSG00000175445
LRIF1	ENSG00000121931
LRPPRC	ENSG00000138095
LSM14B	ENSG00000149657
LTBP1	ENSG00000049323
LUC7L	ENSG00000007392
LURAP1L	ENSG00000153714
LYSMD3	ENSG00000176018
LZTFL1	ENSG00000163818
MAD2L2	ENSG00000116670
MAFK	ENSG00000198517
MAMDC2	ENSG00000165072
MAML1	ENSG00000161021
MAN1A1	ENSG00000111885
MANF	ENSG00000145050
MAP1S	ENSG00000130479
MAP3K1	ENSG00000095015
MAP4K5	ENSG00000012983
MAPK1	ENSG00000100030
MAPK6	ENSG00000069956
MAPK8	ENSG00000107643
MARCH8	ENSG00000165406
MAST4	ENSG00000069020
MASTL	ENSG00000120539
MAU2	ENSG00000129933
MAX	ENSG00000125952
MBD5	ENSG00000204406
MBD6	ENSG00000166987
MBTD1	ENSG00000011258
MCFD2	ENSG00000180398
MCM6	ENSG00000076003
MCOLN2	ENSG00000153898
MDH2	ENSG00000146701
MDM2	ENSG00000135679
MDM4	ENSG00000198625
MED1	ENSG00000125686
MED13	ENSG00000108510
MEF2A	ENSG00000068305
MEF2D	ENSG00000116604
MET	ENSG00000105976
METAP2	ENSG00000111142
MEX3C	ENSG00000176624
MFHAS1	ENSG00000147324
MFSD9	ENSG00000135953
MGAT3	ENSG00000128268
MGAT5	ENSG00000152127
MIB1	ENSG00000101752
MICAL2	ENSG00000133816
MID1	ENSG00000101871
MIDN	ENSG00000167470
MIEF1	ENSG00000100335
MIER3	ENSG00000155545
MKL2	ENSG00000186260
MKLN1	ENSG00000128585
MKNK2	ENSG00000099875
MLEC	ENSG00000110917
MLK4	ENSG00000143674
MLLT4	ENSG00000130396
MOB1A	ENSG00000114978
MOB4	ENSG00000115540
MORC3	ENSG00000159256
MPDU1	ENSG00000129255
MPHOSPH6	ENSG00000135698
MPHOSPH9	ENSG00000051825
MPP5	ENSG00000072415
MPZL1	ENSG00000197965
MRPL15	ENSG00000137547
MRPL39	ENSG00000154719
MRPL50	ENSG00000136897
MSL2	ENSG00000174579
MSN	ENSG00000147065
MTF1	ENSG00000188786
MTF2	ENSG00000143033
MTHFD1L	ENSG00000120254
MTHFD2	ENSG00000065911
MTMR3	ENSG00000100330
MTMR9	ENSG00000104643
MTOR	ENSG00000198793
MTR	ENSG00000116984
MTRNR2L4	ENSG00000232196
MTSS1L	ENSG00000132613
MTUS1	ENSG00000129422
MUC6	ENSG00000184956
MVP	ENSG00000013364
MXD4	ENSG00000123933
MXI1	ENSG00000119950
MYBBP1A	ENSG00000132382
MYCBP	ENSG00000214114
MYCBP2	ENSG00000005810
MYCN	ENSG00000134323
MYLIP	ENSG00000007944
MYLK3	ENSG00000140795
MYO1E	ENSG00000157483
MYSM1	ENSG00000162601
MYT1L	ENSG00000186487
MYZAP	ENSG00000263155
N4BP2L2	ENSG00000244754
NAA50	ENSG00000121579
NABP1	ENSG00000173559
NACC1	ENSG00000160877
NAP1L1	ENSG00000187109
NAP1L2	ENSG00000186462
NAP1L5	ENSG00000177432
NAV2	ENSG00000166833
NCKAP1	ENSG00000061676
NCOA4	ENSG00000266412
NCOA5	ENSG00000124160
NCOR2	ENSG00000196498
NCR3LG1	ENSG00000188211
NDFIP2	ENSG00000102471
NDRG1	ENSG00000104419
NDUFA12	ENSG00000184752
NDUFA2	ENSG00000131495
NDUFC2	ENSG00000151366
NEDD1	ENSG00000139350
NEDD4	ENSG00000069869
NEDD4L	ENSG00000049759
NEK6	ENSG00000119408
NFAT5	ENSG00000102908
NFIB	ENSG00000147862
NFYA	ENSG00000001167
NGRN	ENSG00000182768
NIN	ENSG00000100503
NIPBL	ENSG00000164190
NLK	ENSG00000087095
NLN	ENSG00000123213
NMD3	ENSG00000169251
NME4	ENSG00000103202
NMT1	ENSG00000136448
NNT	ENSG00000112992
NOL4L	ENSG00000197183
NOL7	ENSG00000225921
NOLC1	ENSG00000166197
NOP9	ENSG00000196943
NOTCH1	ENSG00000148400
NPEPPS	ENSG00000141279
NPLOC4	ENSG00000182446
NPM1	ENSG00000181163
NPNT	ENSG00000168743
NR2F2	ENSG00000185551
NR3C2	ENSG00000151623
NR5A2	ENSG00000116833
NRBF2	ENSG00000148572
NRBP1	ENSG00000115216
NRIP1	ENSG00000180530
NSD1	ENSG00000165671
NT5C2	ENSG00000076685
NT5DC3	ENSG00000111696
NUAK1	ENSG00000074590
NUDCD1	ENSG00000120526
NUP210	ENSG00000132182
NUP43	ENSG00000120253
OAZ3	ENSG00000143450
OGT	ENSG00000147162
ORMDL3	ENSG00000172057
OSTM1	ENSG00000081087
OTUD1	ENSG00000165312
OXNAD1	ENSG00000154814
PAICS	ENSG00000128050
PAIP2	ENSG00000120727
PALM2-AKAP2	ENSG00000157654
PANK1	ENSG00000152782
PANX1	ENSG00000110218
PAPOLA	ENSG00000090060
PAPPA	ENSG00000182752
PAQR4	ENSG00000162073
PAQR8	ENSG00000170915
PARD6B	ENSG00000124171
PARP1	ENSG00000143799
PAWR	ENSG00000177425
PBX1	ENSG00000185630
PCBP1	ENSG00000169564
PCBP2	ENSG00000197111
PCDH9	ENSG00000184226
PCIF1	ENSG00000100982
PCMTD2	ENSG00000203880
PCNP	ENSG00000081154
PCNXL3	ENSG00000197136
PDCD10	ENSG00000114209
PDCD11	ENSG00000148843
PDE3B	ENSG00000152270
PDE7B	ENSG00000171408
PDK2	ENSG00000005882
PDLIM1	ENSG00000107438
PDRG1	ENSG00000088356
PDXDC1	ENSG00000179889
PDZD8	ENSG00000165650
PEAK1	ENSG00000173517
PEF1	ENSG00000162517
PEG10	ENSG00000242265
PELI2	ENSG00000139946
PEMT	ENSG00000133027
PEPD	ENSG00000124299
PGAP2	ENSG00000148985
PGM2L1	ENSG00000165434
PGM3	ENSG00000013375
PHC3	ENSG00000173889
PHF10	ENSG00000130024
PHF14	ENSG00000106443
PHTF2	ENSG00000006576
PHYHIP	ENSG00000168490
PI4K2B	ENSG00000038210
PIGO	ENSG00000165282
PIGQ	ENSG00000007541
PIK3CB	ENSG00000051382
PIK3R1	ENSG00000145675
PIM2	ENSG00000102096
PIP5K1B	ENSG00000107242
PITPNM3	ENSG00000091622
PKD2	ENSG00000118762
PKIA	ENSG00000171033
PKN2	ENSG00000065243
PLAG1	ENSG00000181690
PLCG1	ENSG00000124181
PLD1	ENSG00000075651
PLEC	ENSG00000178209
PLEKHH1	ENSG00000054690
PLK4	ENSG00000142731
PLOD2	ENSG00000152952
PM20D2	ENSG00000146281
PNPT1	ENSG00000138035
PNRC2	ENSG00000189266
POLR3F	ENSG00000132664
POLR3K	ENSG00000161980
POM121C	ENSG00000272391
POMP	ENSG00000132963
POMZP3	ENSG00000146707
PPP1CB	ENSG00000213639
PPP1CC	ENSG00000186298
PPP1R10	ENSG00000204569
PPP1R12A	ENSG00000058272
PPP1R12B	ENSG00000077157
PPP1R18	ENSG00000146112
PPP1R3D	ENSG00000132825
PPP1R9B	ENSG00000108819
PPP2CA	ENSG00000113575
PPP2CB	ENSG00000104695
PPP2R1B	ENSG00000137713
PPP2R2D	ENSG00000175470
PPP2R5D	ENSG00000112640
PPP2R5E	ENSG00000154001
PPP3CA	ENSG00000138814
PPP4R2	ENSG00000163605
PPRC1	ENSG00000148840
PPTC7	ENSG00000196850
PREX1	ENSG00000124126
PRKACA	ENSG00000072062
PRKAR2A	ENSG00000114302
PRKRA	ENSG00000180228
PRMT3	ENSG00000185238
PRNP	ENSG00000171867
PROSER1	ENSG00000120685
PRPF40A	ENSG00000196504
PRR14L	ENSG00000183530
PRRC1	ENSG00000164244
PRRC2A	ENSG00000204469
PRRC2B	ENSG00000130723
PRSS21	ENSG00000007038
PSAP	ENSG00000197746
PSAT1	ENSG00000135069
PSD3	ENSG00000156011
PSIP1	ENSG00000164985
PSMA6	ENSG00000100902
PSMB4	ENSG00000159377
PSMD6	ENSG00000163636
PSME3	ENSG00000131467
PSRC1	ENSG00000134222
PTAR1	ENSG00000188647
PTDSS1	ENSG00000156471
PTEN	ENSG00000171862
PTGS2	ENSG00000073756
PTK2	ENSG00000169398
PTPN12	ENSG00000127947
PTPN4	ENSG00000088179
PTPN6	ENSG00000111679
PTPRD	ENSG00000153707
PTPRF	ENSG00000142949
PTTG1IP	ENSG00000183255
PUM1	ENSG00000134644
PVRL3	ENSG00000177707
PVRL4	ENSG00000143217
PWWP2A	ENSG00000170234
PYGO1	ENSG00000171016
QSER1	ENSG00000060749
RAB11FIP1	ENSG00000156675
RAB14	ENSG00000119396
RAB21	ENSG00000080371
RAB22A	ENSG00000124209
RAB34	ENSG00000109113
RAB4A	ENSG00000168118
RAB5B	ENSG00000111540
RABGAP1	ENSG00000011454
RABGGTA	ENSG00000100949
RAC1	ENSG00000136238
RAD21	ENSG00000164754
RAD9A	ENSG00000172613
RAI1	ENSG00000108557
RAI14	ENSG00000039560
RALBP1	ENSG00000017797
RANBP2	ENSG00000153201
RANBP6	ENSG00000137040
RANBP9	ENSG00000010017
RAP1B	ENSG00000127314
RAP2A	ENSG00000125249
RAP2B	ENSG00000181467
RAPGEF2	ENSG00000109756
RAPGEF6	ENSG00000158987
RASA2	ENSG00000155903
RASD1	ENSG00000108551
RASSF2	ENSG00000101265
RBAK	ENSG00000146587
RBBP4	ENSG00000162521
RBM12B	ENSG00000183808
RBM15B	ENSG00000259956
RBM23	ENSG00000100461
RBM4	ENSG00000173933
RBM47	ENSG00000163694
RBPJ	ENSG00000168214
RCHY1	ENSG00000163743
RCL1	ENSG00000120158
RCN2	ENSG00000117906
RDH10	ENSG00000121039
RDX	ENSG00000137710
RECQL5	ENSG00000108469
REEP5	ENSG00000129625
REPS1	ENSG00000135597
RER1	ENSG00000157916
RET	ENSG00000165731
REV3L	ENSG00000009413
RFX7	ENSG00000181827
RGL1	ENSG00000143344
RGMB	ENSG00000174136
RGP1	ENSG00000107185
RGPD3	ENSG00000153165
RGPD8	ENSG00000169629
RHOA	ENSG00000067560
RHOV	ENSG00000104140
RIMKLB	ENSG00000166532
RIMS3	ENSG00000117016
RIN2	ENSG00000132669
RIT1	ENSG00000143622
RNF103	ENSG00000239305
RNF114	ENSG00000124226
RNF13	ENSG00000082996
RNF138	ENSG00000134758
RNF139	ENSG00000170881
RNF19A	ENSG00000034677
RNF2	ENSG00000121481
RNF213	ENSG00000173821
RNF219	ENSG00000152193
RNF24	ENSG00000101236
RORA	ENSG00000069667
RPA2	ENSG00000117748
RPAP3	ENSG00000005175
RPL28	ENSG00000108107
RPL3	ENSG00000100316
RPL32	ENSG00000144713
RPP14	ENSG00000163684
RPP30	ENSG00000148688
RPRD2	ENSG00000163125
RPS20	ENSG00000008988
RPS3	ENSG00000149273
RPS6KA5	ENSG00000100784
RQCD1	ENSG00000144580
RRAS2	ENSG00000133818
RRM2B	ENSG00000048392
RSBN1L	ENSG00000187257
RSF1	ENSG00000048649
RSU1	ENSG00000148484
RTKN2	ENSG00000182010
RTN4	ENSG00000115310
RUNX1	ENSG00000159216
RYK	ENSG00000163785
S100A14	ENSG00000189334
SAAL1	ENSG00000166788
SAE1	ENSG00000142230
SAP30BP	ENSG00000161526
SAR1B	ENSG00000152700
SATB2	ENSG00000119042
SBDS	ENSG00000126524
SBF2	ENSG00000133812
SCAF11	ENSG00000139218
SCAF4	ENSG00000156304
SCAMP1	ENSG00000085365
SCAP	ENSG00000114650
SCLY	ENSG00000132330
SCO1	ENSG00000133028
SEC11C	ENSG00000166562
SEC13	ENSG00000157020
SEC23A	ENSG00000100934
SEC24A	ENSG00000113615
SECISBP2L	ENSG00000138593
SEL1L	ENSG00000071537
SENP5	ENSG00000119231
SEPHS1	ENSG00000086475
SEPSECS	ENSG00000109618
SEPT2	ENSG00000168385
SEPT7	ENSG00000122545
SERBP1	ENSG00000142864
SERINC1	ENSG00000111897
SERPINE2	ENSG00000135919
SERPINH1	ENSG00000149257
SERPINI1	ENSG00000163536
SESN1	ENSG00000080546
SETD1B	ENSG00000139718
SETD5	ENSG00000168137
SETD7	ENSG00000145391
SF3B3	ENSG00000189091
SFPQ	ENSG00000116560
SFT2D2	ENSG00000213064
SFXN1	ENSG00000164466
SGPL1	ENSG00000166224
SH3GL1	ENSG00000141985
SHCBP1	ENSG00000171241
SIAH1	ENSG00000196470
SIAH2	ENSG00000181788
SIKE1	ENSG00000052723
SIRT1	ENSG00000096717
SKI	ENSG00000157933
SKIL	ENSG00000136603
SKP1	ENSG00000113558
SKP2	ENSG00000145604
SLA	ENSG00000155926
SLAIN2	ENSG00000109171
SLAMF1	ENSG00000117090
SLBP	ENSG00000163950
SLC16A1	ENSG00000155380
SLC16A9	ENSG00000165449
SLC19A2	ENSG00000117479
SLC20A1	ENSG00000144136
SLC20A2	ENSG00000168575
SLC22A15	ENSG00000163393
SLC22A23	ENSG00000137266
SLC22A25	ENSG00000196600
SLC25A36	ENSG00000114120
SLC25A38	ENSG00000144659
SLC26A2	ENSG00000155850
SLC2A3	ENSG00000059804
SLC2A8	ENSG00000136856
SLC30A6	ENSG00000152683
SLC31A1	ENSG00000136868
SLC35A4	ENSG00000176087
SLC39A1	ENSG00000143570
SLC39A6	ENSG00000141424
SLC39A7	ENSG00000112473
SLC43A3	ENSG00000134802
SLC46A1	ENSG00000076351
SLC4A7	ENSG00000033867
SLC5A3	ENSG00000198743
SLC7A1	ENSG00000139514
SLC7A11	ENSG00000151012
SLC9A2	ENSG00000115616
SLC9B2	ENSG00000164038
SMAD2	ENSG00000175387
SMAD5	ENSG00000113658
SMARCC1	ENSG00000173473
SMARCC2	ENSG00000139613
SMARCD1	ENSG00000066117
SMG1	ENSG00000157106
SMG8	ENSG00000167447
SMIM15	ENSG00000188725
SMOC1	ENSG00000198732
SMU1	ENSG00000122692
SMURF2	ENSG00000108854
SNN	ENSG00000184602
SNRK	ENSG00000163788
SNRNP200	ENSG00000144028
SNRNP48	ENSG00000168566
SNX1	ENSG00000028528
SNX13	ENSG00000071189
SNX30	ENSG00000148158
SOAT1	ENSG00000057252
SOCS3	ENSG00000184557
SOCS4	ENSG00000180008
SOCS5	ENSG00000171150
SOCS7	ENSG00000274211
SOWAHC	ENSG00000198142
SOX9	ENSG00000125398
SP1	ENSG00000185591
SPATS2L	ENSG00000196141
SPIN1	ENSG00000106723
SPOPL	ENSG00000144228
SPPL3	ENSG00000157837
SPRED2	ENSG00000198369
SPRTN	ENSG00000010072
SPTAN1	ENSG00000197694
SPTSSA	ENSG00000165389
SQSTM1	ENSG00000161011
SRCAP	ENSG00000080603
SRD5A1	ENSG00000145545
SREK1IP1	ENSG00000153006
SRP72	ENSG00000174780
SRRM1	ENSG00000133226
SRRM2	ENSG00000167978
SRSF1	ENSG00000136450
SRSF11	ENSG00000116754
SRSF9	ENSG00000111786
SSR2	ENSG00000163479
SSTR2	ENSG00000180616
SSU72	ENSG00000160075
SSX2IP	ENSG00000117155
ST6GAL1	ENSG00000073849
ST7	ENSG00000004866
STAC	ENSG00000144681
STAG2	ENSG00000101972
STAMBP	ENSG00000124356
STAU1	ENSG00000124214
STK16	ENSG00000115661
STK17B	ENSG00000081320
STK38	ENSG00000112079
STK4	ENSG00000101109
STMN1	ENSG00000117632
STOML2	ENSG00000165283
STRIP2	ENSG00000128578
STX16	ENSG00000124222
STX17	ENSG00000136874
STYX	ENSG00000198252
SUCO	ENSG00000094975
SUGP2	ENSG00000064607
SUMO3	ENSG00000184900
SUZ12	ENSG00000178691
SYDE1	ENSG00000105137
SYNRG	ENSG00000275066
SYPL1	ENSG00000008282
SYVN1	ENSG00000162298
SZRD1	ENSG00000055070
SZT2	ENSG00000198198
TAB2	ENSG00000055208
TAB3	ENSG00000157625
TACC1	ENSG00000147526
TADA2A	ENSG00000276234
TADA2B	ENSG00000173011
TAF12	ENSG00000120656
TAF4	ENSG00000130699
TAGLN	ENSG00000149591
TANK	ENSG00000136560
TAOK3	ENSG00000135090
TAPBP	ENSG00000231925
TAX1BP1	ENSG00000106052
TBC1D14	ENSG00000132405
TBC1D31	ENSG00000156787
TBCE	ENSG00000116957
TBL1XR1	ENSG00000177565
TBP	ENSG00000112592
TBX1	ENSG00000184058
TBX3	ENSG00000135111
TCF4	ENSG00000196628
TCF7L1	ENSG00000152284
TCF7L2	ENSG00000148737
TCFL5	ENSG00000101190
TCP1	ENSG00000120438
TDRD9	ENSG00000156414
TECPR1	ENSG00000205356
TES	ENSG00000135269
TET1	ENSG00000138336
TET3	ENSG00000187605
TEX2	ENSG00000136478
TFAM	ENSG00000108064
TFAP4	ENSG00000090447
TFB2M	ENSG00000162851
TFG	ENSG00000114354
TFRC	ENSG00000072274
TGFB1	ENSG00000105329
TGS1	ENSG00000137574
THADA	ENSG00000115970
THNSL1	ENSG00000185875
THRAP3	ENSG00000054118
TIMP2	ENSG00000035862
TIPARP	ENSG00000163659
TLE1	ENSG00000196781
TLK1	ENSG00000198586
TLR3	ENSG00000164342
TM4SF1	ENSG00000169908
TM9SF3	ENSG00000077147
TMED10	ENSG00000170348
TMED7	ENSG00000134970
TMEM123	ENSG00000152558
TMEM159	ENSG00000011638
TMEM167B	ENSG00000215717
TMEM170A	ENSG00000166822
TMEM184C	ENSG00000164168
TMEM185B	ENSG00000226479
TMEM189-UBE2V1	ENSG00000124208
TMEM194A	ENSG00000166881
TMEM263	ENSG00000151135
TMEM39B	ENSG00000121775
TMEM52B	ENSG00000165685
TMEM64	ENSG00000180694
TMF1	ENSG00000144747
TMOD3	ENSG00000138594
TMPO	ENSG00000120802
TMX1	ENSG00000139921
TNFAIP1	ENSG00000109079
TNFRSF10A	ENSG00000104689
TNFRSF10B	ENSG00000120889
TNKS	ENSG00000173273
TNPO1	ENSG00000083312
TNRC6B	ENSG00000100354
TOB1	ENSG00000141232
TOMM5	ENSG00000175768
TOMM70A	ENSG00000154174
TOP2B	ENSG00000077097
TOR1AIP2	ENSG00000169905
TOX4	ENSG00000092203
TP53INP1	ENSG00000164938
TP53INP2	ENSG00000078804
TPCN1	ENSG00000186815
TPP1	ENSG00000166340
TPT1	ENSG00000133112
TRAF5	ENSG00000082512
TRAM1	ENSG00000067167
TRAPPC8	ENSG00000153339
TRIM28	ENSG00000130726
TRIM33	ENSG00000197323
TRIM5	ENSG00000132256
TRIM52	ENSG00000183718
TRIM59	ENSG00000213186
TRMT10A	ENSG00000145331
TSC1	ENSG00000165699
TSC22D1	ENSG00000102804
TSC22D2	ENSG00000196428
TSG101	ENSG00000074319
TSPAN4	ENSG00000214063
TTC21B	ENSG00000123607
TTC3	ENSG00000182670
TTC8	ENSG00000165533
TTLL4	ENSG00000135912
TUBA1A	ENSG00000167552
TUBA1C	ENSG00000167553
TUBB	ENSG00000196230
TXNDC16	ENSG00000087301
TXNIP	ENSG00000265972
U2SURP	ENSG00000163714
UBA6	ENSG00000033178
UBAC2	ENSG00000134882
UBB	ENSG00000170315
UBE2D1	ENSG00000072401
UBE2D2	ENSG00000131508
UBE2G1	ENSG00000132388
UBE2N	ENSG00000177889
UBE2R2	ENSG00000107341
UBE2W	ENSG00000104343
UBE2Z	ENSG00000159202
UBFD1	ENSG00000103353
UBL3	ENSG00000122042
UBR3	ENSG00000144357
UBR5	ENSG00000104517
UBTF	ENSG00000108312
UCK2	ENSG00000143179
UGP2	ENSG00000169764
UHRF1BP1	ENSG00000065060
UHRF1BP1L	ENSG00000111647
UPF2	ENSG00000151461
UQCRC2	ENSG00000140740
URB2	ENSG00000135763
URI1	ENSG00000105176
USO1	ENSG00000138768
USP13	ENSG00000058056
USP19	ENSG00000172046
USP22	ENSG00000124422
USP28	ENSG00000048028
USP31	ENSG00000103404
USP33	ENSG00000077254
USP37	ENSG00000135913
USP38	ENSG00000170185
USP42	ENSG00000106346
USP5	ENSG00000111667
UTP14C	ENSG00000253797
UTP23	ENSG00000147679
VAC14	ENSG00000103043
VAMP3	ENSG00000049245
VANGL1	ENSG00000173218
VAT1L	ENSG00000171724
VEZT	ENSG00000028203
VGLL4	ENSG00000144560
VIPAS39	ENSG00000151445
VKORC1L1	ENSG00000196715
VLDLR	ENSG00000147852
VMP1	ENSG00000062716
VPS18	ENSG00000104142
VPS33A	ENSG00000139719
WASF1	ENSG00000112290
WDHD1	ENSG00000198554
WDR33	ENSG00000136709
WDR36	ENSG00000134987
WDR37	ENSG00000047056
WDR6	ENSG00000178252
WDR82	ENSG00000164091
WIPI2	ENSG00000157954
WNK1	ENSG00000060237
WNT5A	ENSG00000114251
WSB1	ENSG00000109046
WWC3	ENSG00000047644
XPC	ENSG00000154767
XPOT	ENSG00000184575
YES1	ENSG00000176105
YIF1B	ENSG00000167645
YIPF5	ENSG00000145817
YME1L1	ENSG00000136758
YRDC	ENSG00000196449
YTHDC1	ENSG00000083896
YTHDF1	ENSG00000149658
YWHAB	ENSG00000166913
YWHAE	ENSG00000108953
YWHAG	ENSG00000170027
YWHAH	ENSG00000128245
ZBED4	ENSG00000100426
ZBTB10	ENSG00000205189
ZBTB11	ENSG00000066422
ZBTB14	ENSG00000198081
ZBTB33	ENSG00000177485
ZBTB38	ENSG00000177311
ZBTB5	ENSG00000168795
ZC3H10	ENSG00000135482
ZC3H11A	ENSG00000058673
ZC3H12C	ENSG00000149289
ZC3H13	ENSG00000123200
ZC3H4	ENSG00000130749
ZCCHC14	ENSG00000140948
ZCCHC2	ENSG00000141664
ZDBF2	ENSG00000204186
ZDHHC20	ENSG00000180776
ZDHHC4	ENSG00000136247
ZEB1	ENSG00000148516
ZFAND6	ENSG00000086666
ZFAT	ENSG00000066827
ZFP36	ENSG00000128016
ZFP91	ENSG00000186660
ZFPM1	ENSG00000179588
ZHX1	ENSG00000165156
ZIC5	ENSG00000139800
ZMPSTE24	ENSG00000084073
ZMYM2	ENSG00000121741
ZMYND11	ENSG00000015171
ZNF131	ENSG00000172262
ZNF207	ENSG00000010244
ZNF217	ENSG00000171940
ZNF24	ENSG00000172466
ZNF281	ENSG00000162702
ZNF292	ENSG00000188994
ZNF384	ENSG00000126746
ZNF430	ENSG00000118620
ZNF451	ENSG00000112200
ZNF512B	ENSG00000196700
ZNF566	ENSG00000186017
ZNF580	ENSG00000213015
ZNF597	ENSG00000167981
ZNF605	ENSG00000196458
ZNF606	ENSG00000166704
ZNF614	ENSG00000142556
ZNF618	ENSG00000157657
ZNF638	ENSG00000075292
ZNF644	ENSG00000122482
ZNF652	ENSG00000198740
ZNF654	ENSG00000175105
ZNF669	ENSG00000188295
ZNF673	ENSG00000147121
ZNF678	ENSG00000181450
ZNF680	ENSG00000173041
ZNF703	ENSG00000183779
ZNF704	ENSG00000164684
ZNF710	ENSG00000140548
ZNF711	ENSG00000147180
ZNF714	ENSG00000160352
ZNF770	ENSG00000198146
ZNF778	ENSG00000170100
ZNF8	ENSG00000278129
ZNF805	ENSG00000204524
ZNF92	ENSG00000146757
ZYG11B	ENSG00000162378
ZZEF1	ENSG00000074755

## Sheet: GO pathways 1613 genes
Category	Term	Genes Count	%	P-Value	Fold Enrichment	Benjamini	FDR	Fisher Exact
GOTERM_BP_ALL	regulation of macromolecule metabolic process	730	45.3	1.3e-37	1.4	1.1e-33	2.6e-34	8.7e-38
GOTERM_BP_ALL	cellular macromolecule metabolic process	947	58.7	1.4e-34	1.3	5.8e-31	2.8e-31	1.1e-34
GOTERM_BP_ALL	regulation of metabolic process	751	46.6	4.4e-34	1.4	1.2e-30	8.7e-31	3e-34
GOTERM_BP_ALL	regulation of primary metabolic process	716	44.4	6.9e-34	1.4	1.4e-30	1.4e-30	4.6e-34
GOTERM_BP_ALL	regulation of cellular metabolic process	717	44.5	6e-33	1.4	9.8e-30	1.2e-29	4.1e-33
GOTERM_BP_ALL	macromolecule metabolic process	993	61.6	5.1e-30	1.3	6.9e-27	1e-26	4e-30
GOTERM_BP_ALL	macromolecule modification	535	33.2	1.4e-29	1.5	1.7e-26	2.9e-26	9e-30
GOTERM_BP_ALL	cellular metabolic process	1074	66.6	2e-28	1.2	2e-25	4e-25	1.6e-28
GOTERM_BP_ALL	positive regulation of macromolecule metabolic process	407	25.2	3.4e-28	1.6	3.1e-25	6.7e-25	1.9e-28
GOTERM_BP_ALL	cellular protein metabolic process	609	37.8	1.4e-27	1.4	1.1e-24	2.7e-24	9.1e-28
GOTERM_BP_ALL	cellular protein modification process	502	31.1	3.6e-27	1.5	2.7e-24	7.3e-24	2.3e-27
GOTERM_BP_ALL	protein modification process	502	31.1	3.6e-27	1.5	2.7e-24	7.3e-24	2.3e-27
GOTERM_BP_ALL	primary metabolic process	1069	66.3	3.8e-26	1.2	2.6e-23	7.6e-23	3.1e-26
GOTERM_BP_ALL	regulation of protein metabolic process	361	22.4	2.8e-25	1.7	1.8e-22	5.7e-22	1.6e-25
GOTERM_BP_ALL	regulation of cellular macromolecule biosynthetic process	511	31.7	6.1e-25	1.5	3.5e-22	1.2e-21	3.9e-25
GOTERM_BP_ALL	regulation of macromolecule biosynthetic process	522	32.4	7.7e-25	1.5	4.2e-22	1.5e-21	5e-25
GOTERM_BP_ALL	positive regulation of metabolic process	415	25.7	1.6e-24	1.6	8.2e-22	3.2e-21	9.7e-25
GOTERM_BP_ALL	regulation of gene expression	543	33.7	2.8e-24	1.4	1.4e-21	5.7e-21	1.9e-24
GOTERM_BP_ALL	regulation of biosynthetic process	541	33.5	6.5e-24	1.4	3e-21	1.3e-20	4.3e-24
GOTERM_BP_ALL	gene expression	632	39.2	1.1e-23	1.4	4.7e-21	2.2e-20	7.7e-24
GOTERM_BP_ALL	regulation of cellular protein metabolic process	337	20.9	2.2e-23	1.7	8.2e-21	4.4e-20	1.3e-23
GOTERM_BP_ALL	positive regulation of cellular metabolic process	389	24.1	2.2e-23	1.6	8.4e-21	4.3e-20	1.3e-23
GOTERM_BP_ALL	protein metabolic process	645	40	2e-23	1.4	8.2e-21	4e-20	1.4e-23
GOTERM_BP_ALL	regulation of cellular biosynthetic process	533	33	3.1e-23	1.4	1.1e-20	6.2e-20	2.1e-23
GOTERM_BP_ALL	organic substance metabolic process	1095	67.9	2.7e-23	1.2	9.6e-21	5.4e-20	2.2e-23
GOTERM_BP_ALL	regulation of nitrogen compound metabolic process	544	33.7	4.4e-23	1.4	1.4e-20	8.7e-20	2.9e-23
GOTERM_BP_ALL	negative regulation of macromolecule metabolic process	333	20.6	8e-23	1.7	2.5e-20	1.6e-19	4.5e-23
GOTERM_BP_ALL	macromolecule biosynthetic process	616	38.2	8.8e-23	1.4	2.7e-20	1.8e-19	6.2e-23
GOTERM_BP_ALL	cellular macromolecule biosynthetic process	599	37.1	2.2e-22	1.4	6.5e-20	4.5e-19	1.6e-22
GOTERM_BP_ALL	nucleic acid metabolic process	612	37.9	3.3e-22	1.4	9.3e-20	6.6e-19	2.3e-22
GOTERM_BP_ALL	RNA metabolic process	563	34.9	5.1e-22	1.4	1.4e-19	1e-18	3.5e-22
GOTERM_BP_ALL	metabolic process	1118	69.3	8.8e-22	1.2	2.3e-19	1.8e-18	7.4e-22
GOTERM_BP_ALL	negative regulation of metabolic process	348	21.6	3.6e-21	1.6	9e-19	7.3e-18	2.2e-21
GOTERM_BP_ALL	organic substance biosynthetic process	706	43.8	3.4e-21	1.3	8.6e-19	6.8e-18	2.5e-21
GOTERM_BP_ALL	positive regulation of cellular process	567	35.2	8.3e-21	1.4	2e-18	1.7e-17	5.8e-21
GOTERM_BP_ALL	negative regulation of gene expression	233	14.4	1.5e-20	1.8	3.5e-18	3e-17	7.7e-21
GOTERM_BP_ALL	biosynthetic process	709	44	5.2e-20	1.3	1.2e-17	1e-16	3.9e-20
GOTERM_BP_ALL	heterocycle metabolic process	671	41.6	1.2e-19	1.3	2.6e-17	2.4e-16	8.8e-20
GOTERM_BP_ALL	cellular biosynthetic process	689	42.7	1.2e-19	1.3	2.7e-17	2.5e-16	9.3e-20
GOTERM_BP_ALL	regulation of nucleobase-containing compound metabolic process	500	31	1.8e-19	1.4	3.6e-17	3.6e-16	1.2e-19
GOTERM_BP_ALL	nucleobase-containing compound metabolic process	659	40.9	1.6e-19	1.3	3.3e-17	3.2e-16	1.2e-19
GOTERM_BP_ALL	negative regulation of cellular metabolic process	322	20	4e-19	1.6	7.8e-17	8e-16	2.4e-19
GOTERM_BP_ALL	cellular aromatic compound metabolic process	673	41.7	3.5e-19	1.3	7e-17	7e-16	2.6e-19
GOTERM_BP_ALL	intracellular signal transduction	354	21.9	5.3e-19	1.5	9.7e-17	1.1e-15	3.2e-19
GOTERM_BP_ALL	cellular response to stress	260	16.1	6.3e-19	1.7	1.1e-16	1.3e-15	3.5e-19
GOTERM_BP_ALL	cellular nitrogen compound metabolic process	721	44.7	5.1e-19	1.3	9.7e-17	1e-15	3.9e-19
GOTERM_BP_ALL	cellular nitrogen compound biosynthetic process	577	35.8	9.3e-19	1.3	1.7e-16	1.9e-15	6.7e-19
GOTERM_BP_ALL	positive regulation of biological process	608	37.7	1.2e-18	1.3	2.1e-16	2.4e-15	8.8e-19
GOTERM_BP_ALL	regulation of RNA metabolic process	463	28.7	1.3e-18	1.4	2.3e-16	2.7e-15	9e-19
GOTERM_BP_ALL	negative regulation of cellular macromolecule biosynthetic process	208	12.9	2.2e-18	1.8	3.6e-16	4.5e-15	1.1e-18
GOTERM_BP_ALL	transcription, DNA-templated	447	27.7	1.9e-18	1.4	3.1e-16	3.7e-15	1.2e-18
GOTERM_BP_ALL	nucleic acid-templated transcription	463	28.7	2.1e-18	1.4	3.5e-16	4.2e-15	1.4e-18
GOTERM_BP_ALL	heterocycle biosynthetic process	523	32.4	5e-18	1.4	7.9e-16	1e-14	3.5e-18
GOTERM_BP_ALL	regulation of nucleic acid-templated transcription	447	27.7	5.3e-18	1.4	8.1e-16	1.1e-14	3.6e-18
GOTERM_BP_ALL	nitrogen compound metabolic process	755	46.8	6.9e-18	1.3	1e-15	1.4e-14	5.3e-18
GOTERM_BP_ALL	regulation of transcription, DNA-templated	444	27.5	8.2e-18	1.4	1.2e-15	1.6e-14	5.5e-18
GOTERM_BP_ALL	organic cyclic compound metabolic process	683	42.3	8.6e-18	1.3	1.3e-15	1.7e-14	6.6e-18
GOTERM_BP_ALL	RNA biosynthetic process	473	29.3	1e-17	1.4	1.5e-15	2e-14	7e-18
GOTERM_BP_ALL	negative regulation of macromolecule biosynthetic process	216	13.4	1.6e-17	1.8	2.1e-15	3.1e-14	8.3e-18
GOTERM_BP_ALL	regulation of RNA biosynthetic process	447	27.7	1.4e-17	1.4	2e-15	2.8e-14	9.5e-18
GOTERM_BP_ALL	aromatic compound biosynthetic process	522	32.4	1.5e-17	1.4	2.1e-15	3e-14	1.1e-17
GOTERM_BP_ALL	cellular component organization or biogenesis	692	42.9	1.7e-17	1.3	2.3e-15	3.4e-14	1.3e-17
GOTERM_BP_ALL	organic cyclic compound biosynthetic process	532	33	2e-17	1.4	2.6e-15	4e-14	1.4e-17
GOTERM_BP_ALL	transcription from RNA polymerase II promoter	259	16.1	3.7e-17	1.6	4.7e-15	7.4e-14	2.1e-17
GOTERM_BP_ALL	nucleobase-containing compound biosynthetic process	514	31.9	3.4e-17	1.4	4.4e-15	6.8e-14	2.4e-17
GOTERM_BP_ALL	positive regulation of nucleobase-containing compound metabolic process	241	14.9	4.8e-17	1.7	6e-15	9.6e-14	2.7e-17
GOTERM_BP_ALL	positive regulation of RNA metabolic process	214	13.3	5.1e-17	1.7	6.3e-15	1e-13	2.7e-17
GOTERM_BP_ALL	cell cycle	242	15	1.8e-16	1.7	2.7e-14	4.4e-13	3.8e-17
GOTERM_BP_ALL	negative regulation of biosynthetic process	223	13.8	2.1e-16	1.7	2.7e-14	4.4e-13	5.3e-17
GOTERM_BP_ALL	negative regulation of nitrogen compound metabolic process	223	13.8	2.2e-16	1.7	2.6e-14	4.4e-13	1.7e-16
GOTERM_BP_ALL	macromolecule catabolic process	188	11.7	2.9e-16	1.8	3.9e-14	6.7e-13	2e-16
GOTERM_BP_ALL	organelle organization	453	28.1	3.7e-16	1.4	3.8e-14	6.7e-13	2.1e-16
GOTERM_BP_ALL	negative regulation of cellular biosynthetic process	219	13.6	4.6e-16	1.7	5e-14	8.9e-13	2.4e-16
GOTERM_BP_ALL	positive regulation of macromolecule biosynthetic process	231	14.3	8.7e-16	1.7	9.7e-14	1.8e-12	4.6e-16
GOTERM_BP_ALL	cellular component organization	672	41.7	7e-16	1.3	7.4e-14	1.3e-12	5.3e-16
GOTERM_BP_ALL	negative regulation of cellular process	504	31.2	8.6e-16	1.4	9.8e-14	1.8e-12	5.5e-16
GOTERM_BP_ALL	positive regulation of nitrogen compound metabolic process	249	15.4	1.2e-15	1.6	1.3e-13	2.4e-12	6.6e-16
GOTERM_BP_ALL	regulation of intracellular signal transduction	243	15.1	1.5e-15	1.6	1.5e-13	2.9e-12	8.3e-16
GOTERM_BP_ALL	negative regulation of biological process	533	33	1.8e-15	1.3	1.9e-13	3.6e-12	1.2e-15
GOTERM_BP_ALL	protein catabolic process	139	8.6	3.7e-15	2	3.8e-13	7.3e-12	1.6e-15
GOTERM_BP_ALL	covalent chromatin modification	106	6.6	4.6e-15	2.2	4.6e-13	9.3e-12	1.8e-15
GOTERM_BP_ALL	negative regulation of protein metabolic process	167	10.4	4.5e-15	1.8	4.6e-13	9.1e-12	2.2e-15
GOTERM_BP_ALL	positive regulation of gene expression	239	14.8	4.1e-15	1.6	4.2e-13	8.2e-12	2.3e-15
GOTERM_BP_ALL	positive regulation of transcription, DNA-templated	201	12.5	5e-15	1.7	4.9e-13	1e-11	2.7e-15
GOTERM_BP_ALL	positive regulation of nucleic acid-templated transcription	201	12.5	5e-15	1.7	4.9e-13	1e-11	2.7e-15
GOTERM_BP_ALL	negative regulation of cellular protein metabolic process	160	9.9	6e-15	1.9	5.8e-13	1.2e-11	2.9e-15
GOTERM_BP_ALL	cellular macromolecule catabolic process	158	9.8	6.3e-15	1.9	6e-13	1.3e-11	3.1e-15
GOTERM_BP_ALL	positive regulation of RNA biosynthetic process	203	12.6	5.9e-15	1.7	5.7e-13	1.2e-11	3.2e-15
GOTERM_BP_ALL	regulation of protein modification process	235	14.6	7.3e-15	1.6	6.9e-13	1.5e-11	4.1e-15
GOTERM_BP_ALL	regulation of transcription from RNA polymerase II promoter	253	15.7	9.2e-15	1.6	8.6e-13	1.8e-11	5.5e-15
GOTERM_BP_ALL	protein modification by small protein conjugation or removal	163	10.1	2.1e-14	1.8	1.9e-12	4.2e-11	1e-14
GOTERM_BP_ALL	positive regulation of cellular biosynthetic process	240	14.9	2.5e-14	1.6	2.3e-12	5e-11	1.5e-14
GOTERM_BP_ALL	positive regulation of protein metabolic process	216	13.4	2.8e-14	1.7	2.5e-12	5.5e-11	1.6e-14
GOTERM_BP_ALL	regulation of signal transduction	343	21.3	3.2e-14	1.5	2.8e-12	6.3e-11	2.1e-14
GOTERM_BP_ALL	positive regulation of biosynthetic process	242	15	5.8e-14	1.6	5.1e-12	1.2e-10	3.3e-14
GOTERM_BP_ALL	regulation of molecular function	355	22	7e-14	1.4	6.1e-12	1.4e-10	4.7e-14
GOTERM_BP_ALL	peptidyl-amino acid modification	178	11	1.2e-13	1.7	1e-11	2.4e-10	6.3e-14
GOTERM_BP_ALL	mitotic cell cycle	153	9.5	1.4e-13	1.8	1.2e-11	2.8e-10	7e-14
GOTERM_BP_ALL	negative regulation of translation	44	2.7	4.1e-13	3.5	3.3e-11	8.2e-10	9.1e-14
GOTERM_BP_ALL	regulation of transferase activity	151	9.4	2e-13	1.8	1.7e-11	4e-10	1e-13
GOTERM_BP_ALL	macromolecular complex subunit organization	313	19.4	1.5e-13	1.5	1.3e-11	3.1e-10	1e-13
GOTERM_BP_ALL	cellular protein catabolic process	119	7.4	2.7e-13	2	2.2e-11	5.4e-10	1.2e-13
GOTERM_BP_ALL	mitotic cell cycle process	143	8.9	2.8e-13	1.9	2.3e-11	5.6e-10	1.4e-13
GOTERM_BP_ALL	negative regulation of cellular amide metabolic process	45	2.8	7e-13	3.4	5.5e-11	1.4e-09	1.6e-13
GOTERM_BP_ALL	protein phosphorylation	249	15.4	2.9e-13	1.6	2.3e-11	5.8e-10	1.8e-13
GOTERM_BP_ALL	regulation of response to stimulus	427	26.5	4.5e-13	1.4	3.5e-11	8.9e-10	3e-13
GOTERM_BP_ALL	modification-dependent macromolecule catabolic process	106	6.6	7.1e-13	2.1	5.5e-11	1.4e-09	3.1e-13
GOTERM_BP_ALL	enzyme linked receptor protein signaling pathway	149	9.2	8.1e-13	1.8	6.2e-11	1.6e-09	4.1e-13
GOTERM_BP_ALL	chromosome organization	175	10.8	8.5e-13	1.7	6.4e-11	1.7e-09	4.6e-13
GOTERM_BP_ALL	protein modification by small protein conjugation	141	8.7	9.6e-13	1.8	7.1e-11	1.9e-09	4.8e-13
GOTERM_BP_ALL	cell cycle process	194	12	8.9e-13	1.7	6.6e-11	1.8e-09	5.1e-13
GOTERM_BP_ALL	regulation of kinase activity	129	8	1.3e-12	1.9	9.2e-11	2.5e-09	6e-13
GOTERM_BP_ALL	regulation of biological process	1067	66.2	7.9e-13	1.1	6e-11	1.6e-09	6.9e-13
GOTERM_BP_ALL	regulation of cell communication	365	22.6	1.1e-12	1.4	8e-11	2.2e-09	7.3e-13
GOTERM_BP_ALL	modification-dependent protein catabolic process	104	6.4	1.7e-12	2.1	1.2e-10	3.4e-09	7.4e-13
GOTERM_BP_ALL	ubiquitin-dependent protein catabolic process	103	6.4	1.7e-12	2.1	1.2e-10	3.4e-09	7.4e-13
GOTERM_BP_ALL	positive regulation of cellular protein metabolic process	200	12.4	1.6e-12	1.6	1.1e-10	3.2e-09	9e-13
GOTERM_BP_ALL	regulation of signaling	369	22.9	1.6e-12	1.4	1.2e-10	3.3e-09	1.1e-12
GOTERM_BP_ALL	intracellular transport	218	13.5	2.4e-12	1.6	1.7e-10	4.8e-09	1.5e-12
GOTERM_BP_ALL	proteolysis involved in cellular protein catabolic process	112	6.9	3.5e-12	2	2.4e-10	7e-09	1.6e-12
GOTERM_BP_ALL	phosphorylation	284	17.6	2.6e-12	1.5	1.8e-10	5.1e-09	1.7e-12
GOTERM_BP_ALL	protein ubiquitination	125	7.7	5.2e-12	1.9	3.5e-10	1e-08	2.6e-12
GOTERM_BP_ALL	regulation of translation	71	4.4	7.9e-12	2.4	5.2e-10	1.6e-08	2.8e-12
GOTERM_BP_ALL	posttranscriptional regulation of gene expression	88	5.5	8e-12	2.2	5.2e-10	1.6e-08	3.3e-12
GOTERM_BP_ALL	regulation of cellular process	1028	63.7	3.8e-12	1.1	2.6e-10	7.6e-09	3.3e-12
GOTERM_BP_ALL	regulation of cellular amide metabolic process	75	4.6	9.5e-12	2.3	6.1e-10	1.9e-08	3.6e-12
GOTERM_BP_ALL	negative regulation of nucleic acid-templated transcription	171	10.6	7e-12	1.7	4.7e-10	1.4e-08	3.9e-12
GOTERM_BP_ALL	regulation of cell cycle	148	9.2	9.5e-12	1.8	6.2e-10	1.9e-08	5e-12
GOTERM_BP_ALL	negative regulation of transcription, DNA-templated	165	10.2	1.2e-11	1.7	7.5e-10	2.4e-08	6.6e-12
GOTERM_BP_ALL	biological regulation	1112	68.9	7.7e-12	1.1	5.1e-10	1.5e-08	6.9e-12
GOTERM_BP_ALL	negative regulation of RNA metabolic process	177	11	1.3e-11	1.6	8e-10	2.5e-08	7.2e-12
GOTERM_BP_ALL	negative regulation of nucleobase-containing compound metabolic process	191	11.8	1.5e-11	1.6	9.2e-10	2.9e-08	8.7e-12
GOTERM_BP_ALL	cellular developmental process	453	28.1	1.4e-11	1.3	8.7e-10	2.8e-08	1e-11
GOTERM_BP_ALL	mitotic cell cycle phase transition	92	5.7	2.6e-11	2.1	1.6e-09	5.2e-08	1.1e-11
GOTERM_BP_ALL	cell cycle phase transition	96	6	2.8e-11	2	1.7e-09	5.7e-08	1.3e-11
GOTERM_BP_ALL	negative regulation of RNA biosynthetic process	171	10.6	2.3e-11	1.7	1.4e-09	4.5e-08	1.3e-11
GOTERM_BP_ALL	regulation of cellular response to stress	100	6.2	3.3e-11	2	2e-09	6.6e-08	1.5e-11
GOTERM_BP_ALL	regulation of protein kinase activity	117	7.3	6.4e-11	1.9	3.8e-09	1.3e-07	3.1e-11
GOTERM_BP_ALL	single-organism developmental process	588	36.5	4e-11	1.2	2.4e-09	8e-08	3.1e-11
GOTERM_BP_ALL	cellular localization	309	19.2	6.2e-11	1.4	3.7e-09	1.2e-07	4.2e-11
GOTERM_BP_ALL	chromatin organization	121	7.5	8.9e-11	1.8	5.2e-09	1.8e-07	4.4e-11
GOTERM_BP_ALL	cellular response to endogenous stimulus	168	10.4	8.1e-11	1.6	4.7e-09	1.6e-07	4.5e-11
GOTERM_BP_ALL	cellular response to chemical stimulus	319	19.8	7.9e-11	1.4	4.6e-09	1.6e-07	5.5e-11
GOTERM_BP_ALL	regulation of protein stability	52	3.2	1.9e-10	2.6	1.1e-08	3.8e-07	6e-11
GOTERM_BP_ALL	regulation of cellular component organization	286	17.7	1e-10	1.4	5.9e-09	2.1e-07	7.1e-11
GOTERM_BP_ALL	protein polyubiquitination	55	3.4	3e-10	2.5	1.7e-08	6.1e-07	1e-10
GOTERM_BP_ALL	regulation of organelle organization	163	10.1	1.9e-10	1.6	1.1e-08	3.8e-07	1.1e-10
GOTERM_BP_ALL	histone modification	80	5	2.8e-10	2.1	1.5e-08	5.6e-07	1.2e-10
GOTERM_BP_ALL	regulation of catalytic activity	288	17.9	2.1e-10	1.4	1.2e-08	4.1e-07	1.4e-10
GOTERM_BP_ALL	multicellular organism development	529	32.8	1.9e-10	1.3	1.1e-08	3.8e-07	1.5e-10
GOTERM_BP_ALL	cell differentiation	414	25.7	2.1e-10	1.3	1.2e-08	4.3e-07	1.6e-10
GOTERM_BP_ALL	regulation of catabolic process	88	5.5	4.6e-10	2	2.4e-08	9.2e-07	2e-10
GOTERM_BP_ALL	negative regulation of signal transduction	155	9.6	3.7e-10	1.6	2e-08	7.4e-07	2.1e-10
GOTERM_BP_ALL	cellular macromolecule localization	211	13.1	3.8e-10	1.5	2e-08	7.5e-07	2.3e-10
GOTERM_BP_ALL	positive regulation of cellular component organization	165	10.2	4.4e-10	1.6	2.3e-08	8.7e-07	2.5e-10
GOTERM_BP_ALL	negative regulation of transcription from RNA polymerase II promoter	116	7.2	6.1e-10	1.8	3.2e-08	1.2e-06	3.1e-10
GOTERM_BP_ALL	developmental process	596	36.9	4e-10	1.2	2.2e-08	8e-07	3.1e-10
GOTERM_BP_ALL	cellular protein localization	209	13	5.1e-10	1.5	2.7e-08	1e-06	3.2e-10
GOTERM_BP_ALL	phosphorus metabolic process	358	22.2	4.8e-10	1.3	2.5e-08	9.7e-07	3.4e-10
GOTERM_BP_ALL	transmembrane receptor protein tyrosine kinase signaling pathway	104	6.4	7.7e-10	1.9	3.9e-08	1.5e-06	3.8e-10
GOTERM_BP_ALL	phosphate-containing compound metabolic process	357	22.1	6.1e-10	1.3	3.2e-08	1.2e-06	4.4e-10
GOTERM_BP_ALL	negative regulation of signaling	164	10.2	9.4e-10	1.6	4.8e-08	1.9e-06	5.5e-10
GOTERM_BP_ALL	anatomical structure development	580	36	7e-10	1.2	3.6e-08	1.4e-06	5.6e-10
GOTERM_BP_ALL	positive regulation of protein modification process	159	9.9	1.1e-09	1.6	5.8e-08	2.3e-06	6.8e-10
GOTERM_BP_ALL	response to endogenous stimulus	202	12.5	1.1e-09	1.5	5.5e-08	2.2e-06	7e-10
GOTERM_BP_ALL	regulation of protein catabolic process	69	4.3	1.8e-09	2.2	9e-08	3.6e-06	7.4e-10
GOTERM_BP_ALL	negative regulation of cell communication	163	10.1	1.3e-09	1.6	6.7e-08	2.7e-06	7.6e-10
GOTERM_BP_ALL	positive regulation of transcription from RNA polymerase II promoter	147	9.1	2e-09	1.6	9.7e-08	3.9e-06	1.1e-09
GOTERM_BP_ALL	cellular response to growth factor stimulus	98	6.1	2.4e-09	1.9	1.2e-07	4.9e-06	1.2e-09
GOTERM_BP_ALL	nuclear transport	81	5	3.8e-09	2	1.9e-07	7.7e-06	1.7e-09
GOTERM_BP_ALL	nucleocytoplasmic transport	80	5	3.9e-09	2	1.9e-07	7.8e-06	1.8e-09
GOTERM_BP_ALL	negative regulation of protein modification process	93	5.8	6e-09	1.9	2.9e-07	1.2e-05	2.9e-09
GOTERM_BP_ALL	establishment of localization in cell	246	15.3	4.4e-09	1.4	2.1e-07	8.8e-06	2.9e-09
GOTERM_BP_ALL	negative regulation of intracellular signal transduction	78	4.8	6.7e-09	2	3.1e-07	1.3e-05	3e-09
GOTERM_BP_ALL	macromolecule localization	326	20.2	5e-09	1.3	2.4e-07	1e-05	3.5e-09
GOTERM_BP_ALL	negative regulation of response to stimulus	180	11.2	6.4e-09	1.5	3e-07	1.3e-05	4e-09
GOTERM_BP_ALL	response to organic substance	326	20.2	6.1e-09	1.3	2.9e-07	1.2e-05	4.4e-09
GOTERM_BP_ALL	response to growth factor	99	6.1	8.9e-09	1.8	4.1e-07	1.8e-05	4.5e-09
GOTERM_BP_ALL	peptidyl-threonine modification	26	1.6	2.2e-08	3.6	1e-06	4.5e-05	4.8e-09
GOTERM_BP_ALL	signal transduction by p53 class mediator	39	2.4	2e-08	2.7	8.9e-07	4e-05	6.1e-09
GOTERM_BP_ALL	apoptotic process	218	13.5	1.1e-08	1.4	4.9e-07	2.1e-05	7.1e-09
GOTERM_BP_ALL	Ras protein signal transduction	60	3.7	1.9e-08	2.2	8.6e-07	3.8e-05	7.7e-09
GOTERM_BP_ALL	protein localization	288	17.9	1.1e-08	1.4	5.2e-07	2.2e-05	8.2e-09
GOTERM_BP_ALL	regulation of protein phosphorylation	171	10.6	1.6e-08	1.5	7.2e-07	3.2e-05	9.8e-09
GOTERM_BP_ALL	programmed cell death	228	14.1	1.5e-08	1.4	6.8e-07	3e-05	1e-08
GOTERM_BP_ALL	regulation of protein serine/threonine kinase activity	79	4.9	2.5e-08	1.9	1.1e-06	5e-05	1.2e-08
GOTERM_BP_ALL	small GTPase mediated signal transduction	85	5.3	2.6e-08	1.9	1.2e-06	5.3e-05	1.3e-08
GOTERM_BP_ALL	positive regulation of catabolic process	61	3.8	3.5e-08	2.1	1.5e-06	6.9e-05	1.4e-08
GOTERM_BP_ALL	cell death	238	14.8	2e-08	1.4	9e-07	4e-05	1.4e-08
GOTERM_BP_ALL	cellular response to organic cyclic compound	84	5.2	3e-08	1.9	1.3e-06	6e-05	1.5e-08
GOTERM_BP_ALL	regulation of phosphorylation	180	11.2	2.4e-08	1.5	1e-06	4.7e-05	1.5e-08
GOTERM_BP_ALL	peptidyl-lysine modification	70	4.3	4.1e-08	2	1.7e-06	8.3e-05	1.9e-08
GOTERM_BP_ALL	proteasome-mediated ubiquitin-dependent protein catabolic process	66	4.1	4.4e-08	2	1.8e-06	8.7e-05	1.9e-08
GOTERM_BP_ALL	cellular response to organic substance	260	16.1	2.7e-08	1.4	1.2e-06	5.4e-05	1.9e-08
GOTERM_BP_ALL	positive regulation of organelle organization	93	5.8	3.8e-08	1.8	1.6e-06	7.6e-05	2e-08
GOTERM_BP_ALL	apoptotic signaling pathway	91	5.6	3.9e-08	1.8	1.6e-06	7.8e-05	2e-08
GOTERM_BP_ALL	regulation of response to stress	168	10.4	3.4e-08	1.5	1.4e-06	6.7e-05	2.1e-08
GOTERM_BP_ALL	regulation of cellular catabolic process	66	4.1	5.3e-08	2	2.2e-06	0.00011	2.4e-08
GOTERM_BP_ALL	interspecies interaction between organisms	137	8.5	4.5e-08	1.6	1.8e-06	8.9e-05	2.6e-08
GOTERM_BP_ALL	symbiosis, encompassing mutualism through parasitism	137	8.5	4.5e-08	1.6	1.8e-06	8.9e-05	2.6e-08
GOTERM_BP_ALL	proteasomal protein catabolic process	69	4.3	6.3e-08	2	2.5e-06	0.00013	2.8e-08
GOTERM_BP_ALL	system development	460	28.5	3.7e-08	1.2	1.6e-06	7.3e-05	2.9e-08
GOTERM_BP_ALL	negative regulation of cell cycle	77	4.8	6.7e-08	1.9	2.7e-06	0.00013	3.2e-08
GOTERM_BP_ALL	intracellular protein transport	139	8.6	5.5e-08	1.6	2.2e-06	0.00011	3.2e-08
GOTERM_BP_ALL	viral process	133	8.2	6e-08	1.6	2.4e-06	0.00012	3.5e-08
GOTERM_BP_ALL	regulation of developmental process	253	15.7	5e-08	1.4	2.1e-06	0.0001	3.5e-08
GOTERM_BP_ALL	peptidyl-threonine phosphorylation	24	1.5	1.6e-07	3.5	6.2e-06	0.00033	3.7e-08
GOTERM_BP_ALL	single-multicellular organism process	610	37.8	4.4e-08	1.2	1.8e-06	8.8e-05	3.8e-08
GOTERM_BP_ALL	positive regulation of protein catabolic process	50	3.1	1e-07	2.2	4e-06	0.00021	4e-08
GOTERM_BP_ALL	regulation of phosphate metabolic process	200	12.4	7.1e-08	1.4	2.8e-06	0.00014	4.6e-08
GOTERM_BP_ALL	cellular response to DNA damage stimulus	115	7.1	8.9e-08	1.6	3.5e-06	0.00018	5e-08
GOTERM_BP_ALL	regulation of phosphorus metabolic process	200	12.4	7.5e-08	1.4	3e-06	0.00015	5.2e-08
GOTERM_BP_ALL	multi-organism cellular process	133	8.2	9e-08	1.6	3.5e-06	0.00018	5.4e-08
GOTERM_BP_ALL	positive regulation of signal transduction	181	11.2	8.5e-08	1.5	3.3e-06	0.00017	5.5e-08
GOTERM_BP_ALL	establishment of protein localization	241	14.9	8.1e-08	1.4	3.2e-06	0.00016	5.6e-08
GOTERM_BP_ALL	post-embryonic development	26	1.6	2.6e-07	3.2	9.2e-06	0.00051	6.3e-08
GOTERM_BP_ALL	signal transduction in response to DNA damage	30	1.9	2.3e-07	2.9	8.3e-06	0.00045	6.3e-08
GOTERM_BP_ALL	positive regulation of cellular protein localization	63	3.9	1.5e-07	2	5.8e-06	0.00031	6.8e-08
GOTERM_BP_ALL	negative regulation of kinase activity	49	3	1.9e-07	2.2	6.9e-06	0.00037	7.3e-08
GOTERM_BP_ALL	positive regulation of molecular function	222	13.8	1.3e-07	1.4	4.9e-06	0.00025	8.7e-08
GOTERM_BP_ALL	regulation of cell differentiation	192	11.9	1.3e-07	1.4	5.1e-06	0.00027	8.8e-08
GOTERM_BP_ALL	intrinsic apoptotic signaling pathway	52	3.2	2.3e-07	2.2	8.4e-06	0.00046	9.4e-08
GOTERM_BP_ALL	regulation of mitotic cell cycle	78	4.8	2e-07	1.8	7.4e-06	0.0004	9.9e-08
GOTERM_BP_ALL	response to stress	399	24.7	1.3e-07	1.3	5e-06	0.00026	1e-07
GOTERM_BP_ALL	regulation of chromosome organization	53	3.3	2.6e-07	2.1	9.4e-06	0.00053	1.1e-07
GOTERM_BP_ALL	positive regulation of transferase activity	95	5.9	2.1e-07	1.7	7.9e-06	0.00043	1.1e-07
GOTERM_BP_ALL	localization	600	37.2	1.3e-07	1.2	5.1e-06	0.00027	1.1e-07
GOTERM_BP_ALL	cellular response to transforming growth factor beta stimulus	43	2.7	3.2e-07	2.3	1.1e-05	0.00065	1.2e-07
GOTERM_BP_ALL	regulation of cellular protein catabolic process	48	3	3.3e-07	2.2	1.2e-05	0.00066	1.3e-07
GOTERM_BP_ALL	response to oxidative stress	66	4.1	2.9e-07	1.9	1e-05	0.00057	1.3e-07
GOTERM_BP_ALL	peptidyl-serine modification	49	3	3.4e-07	2.2	1.2e-05	0.00068	1.4e-07
GOTERM_BP_ALL	cellular response to hormone stimulus	92	5.7	2.6e-07	1.7	9.3e-06	0.00052	1.4e-07
GOTERM_BP_ALL	cellular response to stimulus	693	43	1.6e-07	1.2	6.1e-06	0.00032	1.4e-07
GOTERM_BP_ALL	response to transforming growth factor beta	43	2.7	4.2e-07	2.3	1.4e-05	0.00085	1.6e-07
GOTERM_BP_ALL	cellular catabolic process	198	12.3	2.3e-07	1.4	8.5e-06	0.00047	1.6e-07
GOTERM_BP_ALL	regulation of cell death	187	11.6	2.5e-07	1.4	9.2e-06	0.00051	1.7e-07
GOTERM_BP_ALL	peptidyl-serine phosphorylation	47	2.9	4.5e-07	2.2	1.5e-05	0.00091	1.8e-07
GOTERM_BP_ALL	regulation of programmed cell death	177	11	2.7e-07	1.4	9.7e-06	0.00054	1.8e-07
GOTERM_BP_ALL	negative regulation of transferase activity	61	3.8	4.3e-07	2	1.5e-05	0.00086	1.9e-07
GOTERM_BP_ALL	response to steroid hormone	64	4	4e-07	1.9	1.4e-05	0.0008	1.9e-07
GOTERM_BP_ALL	positive regulation of response to stimulus	239	14.8	2.8e-07	1.4	9.8e-06	0.00055	1.9e-07
GOTERM_BP_ALL	transforming growth factor beta receptor signaling pathway	35	2.2	6.1e-07	2.5	2.1e-05	0.0012	2e-07
GOTERM_BP_ALL	protein localization to organelle	123	7.6	3.4e-07	1.6	1.2e-05	0.00068	2e-07
GOTERM_BP_ALL	negative regulation of molecular function	144	8.9	3.4e-07	1.5	1.2e-05	0.00068	2.2e-07
GOTERM_BP_ALL	DNA damage response, signal transduction by p53 class mediator	27	1.7	8.2e-07	2.9	2.7e-05	0.0016	2.3e-07
GOTERM_BP_ALL	regulation of apoptotic process	175	10.8	3.7e-07	1.4	1.3e-05	0.00075	2.4e-07
GOTERM_BP_ALL	regulation of proteasomal protein catabolic process	33	2	8.5e-07	2.6	2.8e-05	0.0017	2.8e-07
GOTERM_BP_ALL	cell cycle G2/M phase transition	40	2.5	7.6e-07	2.3	2.5e-05	0.0015	2.8e-07
GOTERM_BP_ALL	protein autophosphorylation	44	2.7	8.4e-07	2.2	2.8e-05	0.0017	3.3e-07
GOTERM_BP_ALL	positive regulation of chromosome organization	33	2	1.2e-06	2.6	3.8e-05	0.0023	3.9e-07
GOTERM_BP_ALL	internal protein amino acid acetylation	34	2.1	1.1e-06	2.5	3.7e-05	0.0023	3.9e-07
GOTERM_BP_ALL	regulation of cell cycle process	88	5.5	7.3e-07	1.7	2.4e-05	0.0015	4e-07
GOTERM_BP_ALL	positive regulation of intracellular signal transduction	123	7.6	7.4e-07	1.6	2.5e-05	0.0015	4.4e-07
GOTERM_BP_ALL	internal peptidyl-lysine acetylation	33	2	1.4e-06	2.5	4.3e-05	0.0027	4.5e-07
GOTERM_BP_ALL	organic substance catabolic process	223	13.8	6.3e-07	1.4	2.1e-05	0.0013	4.5e-07
GOTERM_BP_ALL	positive regulation of signaling	190	11.8	7.6e-07	1.4	2.5e-05	0.0015	5.2e-07
GOTERM_BP_ALL	positive regulation of protein kinase activity	73	4.5	1.2e-06	1.8	3.9e-05	0.0024	6.2e-07
GOTERM_BP_ALL	histone acetylation	32	2	1.9e-06	2.5	5.9e-05	0.0038	6.3e-07
GOTERM_BP_ALL	cellular response to steroid hormone stimulus	45	2.8	1.6e-06	2.2	4.9e-05	0.0032	6.4e-07
GOTERM_BP_ALL	regulation of mitotic cell cycle phase transition	54	3.3	1.4e-06	2	4.6e-05	0.0029	6.4e-07
GOTERM_BP_ALL	positive regulation of kinase activity	77	4.8	1.2e-06	1.8	4e-05	0.0025	6.4e-07
GOTERM_BP_ALL	regulation of DNA metabolic process	61	3.8	1.5e-06	1.9	4.6e-05	0.0029	6.9e-07
GOTERM_BP_ALL	negative regulation of mitotic cell cycle	42	2.6	1.8e-06	2.2	5.7e-05	0.0037	7.2e-07
GOTERM_BP_ALL	nuclear-transcribed mRNA poly(A) tail shortening	14	0.9	5e-06	4.5	0.00014	0.01	7.7e-07
GOTERM_BP_ALL	cell cycle arrest	44	2.7	1.9e-06	2.2	6e-05	0.0039	7.9e-07
GOTERM_BP_ALL	regulation of apoptotic signaling pathway	62	3.8	1.7e-06	1.9	5.3e-05	0.0034	8.1e-07
GOTERM_BP_ALL	positive regulation of cell communication	188	11.7	1.3e-06	1.4	4.1e-05	0.0025	8.3e-07
GOTERM_BP_ALL	cellular response to oxidative stress	43	2.7	2.1e-06	2.2	6.5e-05	0.0043	8.6e-07
GOTERM_BP_ALL	cell development	229	14.2	1.3e-06	1.3	4.1e-05	0.0026	9.1e-07
GOTERM_BP_ALL	cell cycle checkpoint	43	2.7	2.4e-06	2.2	7.3e-05	0.0048	9.7e-07
GOTERM_BP_ALL	negative regulation of protein kinase activity	44	2.7	2.4e-06	2.1	7.4e-05	0.0049	1e-06
GOTERM_BP_ALL	peptidyl-lysine acetylation	34	2.1	3.2e-06	2.4	9.4e-05	0.0064	1.1e-06
GOTERM_BP_ALL	intracellular receptor signaling pathway	47	2.9	2.5e-06	2.1	7.6e-05	0.005	1.1e-06
GOTERM_BP_ALL	mRNA metabolic process	95	5.9	1.9e-06	1.6	5.9e-05	0.0038	1.1e-06
GOTERM_BP_ALL	G1/S transition of mitotic cell cycle	42	2.6	3.3e-06	2.2	9.7e-05	0.0066	1.3e-06
GOTERM_BP_ALL	protein stabilization	30	1.9	4.2e-06	2.5	0.00012	0.0085	1.4e-06
GOTERM_BP_ALL	regulation of cell cycle phase transition	56	3.5	3e-06	1.9	8.8e-05	0.0059	1.4e-06
GOTERM_BP_ALL	negative regulation of phosphorylation	67	4.2	2.7e-06	1.8	8e-05	0.0053	1.4e-06
GOTERM_BP_ALL	endomembrane system organization	82	5.1	2.6e-06	1.7	7.7e-05	0.0051	1.4e-06
GOTERM_BP_ALL	protein dephosphorylation	46	2.9	3.5e-06	2.1	0.0001	0.007	1.5e-06
GOTERM_BP_ALL	anatomical structure morphogenesis	292	18.1	2.1e-06	1.3	6.3e-05	0.0041	1.5e-06
GOTERM_BP_ALL	cellular response to external stimulus	46	2.9	3.9e-06	2.1	0.00011	0.0077	1.7e-06
GOTERM_BP_ALL	transmembrane receptor protein serine/threonine kinase signaling pathway	54	3.3	3.8e-06	1.9	0.00011	0.0076	1.7e-06
GOTERM_BP_ALL	regulation of cellular protein localization	82	5.1	3.2e-06	1.7	9.4e-05	0.0063	1.7e-06
GOTERM_BP_ALL	response to hormone	114	7.1	2.8e-06	1.5	8.3e-05	0.0055	1.7e-06
GOTERM_BP_ALL	mitotic cell cycle checkpoint	33	2	5.1e-06	2.4	0.00014	0.01	1.8e-06
GOTERM_BP_ALL	epithelial cell differentiation	82	5.1	3.4e-06	1.7	9.8e-05	0.0067	1.8e-06
GOTERM_BP_ALL	negative regulation of programmed cell death	111	6.9	3.3e-06	1.5	9.8e-05	0.0067	2e-06
GOTERM_BP_ALL	regulation of chromatin organization	33	2	5.8e-06	2.4	0.00016	0.012	2.1e-06
GOTERM_BP_ALL	Wnt signaling pathway	71	4.4	4.1e-06	1.8	0.00012	0.0081	2.1e-06
GOTERM_BP_ALL	positive regulation of cell cycle arrest	22	1.4	8.1e-06	3	0.00021	0.016	2.2e-06
GOTERM_BP_ALL	cellular response to decreased oxygen levels	30	1.9	6.7e-06	2.5	0.00018	0.013	2.3e-06
GOTERM_BP_ALL	cell cycle G1/S phase transition	44	2.7	5.3e-06	2.1	0.00015	0.011	2.3e-06
GOTERM_BP_ALL	cell division	83	5.1	4.1e-06	1.7	0.00012	0.0083	2.3e-06
GOTERM_BP_ALL	cell-cell signaling by wnt	71	4.4	4.4e-06	1.7	0.00012	0.0088	2.3e-06
GOTERM_BP_ALL	embryo development	124	7.7	3.7e-06	1.5	0.00011	0.0074	2.3e-06
GOTERM_BP_ALL	protein transport	216	13.4	3.2e-06	1.3	9.4e-05	0.0064	2.3e-06
GOTERM_BP_ALL	posttranscriptional gene silencing	18	1.1	1.1e-05	3.4	0.00027	0.021	2.4e-06
GOTERM_BP_ALL	posttranscriptional gene silencing by RNA	18	1.1	1.1e-05	3.4	0.00027	0.021	2.4e-06
GOTERM_BP_ALL	G2/M transition of mitotic cell cycle	36	2.2	6.2e-06	2.3	0.00017	0.012	2.4e-06
GOTERM_BP_ALL	epithelium development	135	8.4	3.8e-06	1.5	0.00011	0.0076	2.4e-06
GOTERM_BP_ALL	positive regulation of catalytic activity	186	11.5	3.4e-06	1.4	9.9e-05	0.0068	2.4e-06
GOTERM_BP_ALL	regulation of nucleocytoplasmic transport	40	2.5	6.3e-06	2.2	0.00017	0.013	2.6e-06
GOTERM_BP_ALL	negative regulation of protein phosphorylation	62	3.8	5.1e-06	1.8	0.00014	0.01	2.6e-06
GOTERM_BP_ALL	positive regulation of protein phosphorylation	117	7.3	4.2e-06	1.5	0.00012	0.0085	2.6e-06
GOTERM_BP_ALL	regulation of proteolysis involved in cellular protein catabolic process	42	2.6	6.5e-06	2.1	0.00017	0.013	2.7e-06
GOTERM_BP_ALL	DNA metabolic process	128	7.9	4.2e-06	1.5	0.00012	0.0083	2.7e-06
GOTERM_BP_ALL	positive regulation of apoptotic signaling pathway	35	2.2	7.6e-06	2.3	0.0002	0.015	2.9e-06
GOTERM_BP_ALL	regulation of histone modification	29	1.8	9.3e-06	2.5	0.00024	0.019	3.1e-06
GOTERM_BP_ALL	negative regulation of apoptotic process	109	6.8	5.1e-06	1.5	0.00014	0.01	3.1e-06
GOTERM_BP_ALL	cellular response to oxygen levels	31	1.9	9.8e-06	2.4	0.00025	0.02	3.5e-06
GOTERM_BP_ALL	positive regulation of cellular catabolic process	47	2.9	7.9e-06	2	0.00021	0.016	3.5e-06
GOTERM_BP_ALL	response to abiotic stimulus	131	8.1	5.5e-06	1.5	0.00015	0.011	3.5e-06
GOTERM_BP_ALL	protein localization to nucleus	58	3.6	7.3e-06	1.8	0.00019	0.015	3.6e-06
GOTERM_BP_ALL	signal transduction by protein phosphorylation	115	7.1	5.8e-06	1.5	0.00016	0.012	3.6e-06
GOTERM_BP_ALL	macromolecular complex assembly	200	12.4	5e-06	1.4	0.00014	0.01	3.6e-06
GOTERM_BP_ALL	gene silencing by miRNA	17	1.1	1.7e-05	3.4	0.00043	0.035	3.9e-06
GOTERM_BP_ALL	positive regulation of DNA metabolic process	38	2.4	9.6e-06	2.2	0.00025	0.019	3.9e-06
GOTERM_BP_ALL	positive regulation of cell cycle	55	3.4	8.3e-06	1.9	0.00022	0.017	4e-06
GOTERM_BP_ALL	cellular component biogenesis	316	19.6	5.1e-06	1.3	0.00014	0.01	4.1e-06
GOTERM_BP_ALL	positive regulation of proteolysis	57	3.5	9.9e-06	1.8	0.00025	0.02	4.8e-06
GOTERM_BP_ALL	regulation of intrinsic apoptotic signaling pathway	31	1.9	1.5e-05	2.4	0.00037	0.03	5.4e-06
GOTERM_BP_ALL	response to endoplasmic reticulum stress	46	2.9	1.3e-05	2	0.00033	0.026	5.9e-06
GOTERM_BP_ALL	regulation of dendrite development	27	1.7	1.8e-05	2.5	0.00044	0.036	6e-06
GOTERM_BP_ALL	negative regulation of phosphorus metabolic process	78	4.8	1.1e-05	1.7	0.00027	0.021	6e-06
GOTERM_BP_ALL	negative regulation of phosphate metabolic process	78	4.8	1.1e-05	1.7	0.00027	0.021	6e-06
GOTERM_BP_ALL	response to organic cyclic compound	117	7.3	9.7e-06	1.5	0.00025	0.019	6.1e-06
GOTERM_BP_ALL	gland development	64	4	1.2e-05	1.8	0.00031	0.024	6.2e-06
GOTERM_BP_ALL	regulation of biological quality	374	23.2	7.7e-06	1.2	0.0002	0.015	6.2e-06
GOTERM_BP_ALL	reproductive system development	64	4	1.4e-05	1.7	0.00035	0.028	7.3e-06
GOTERM_BP_ALL	nuclear-transcribed mRNA catabolic process, deadenylation-dependent decay	19	1.2	3e-05	3	0.00069	0.06	7.9e-06
GOTERM_BP_ALL	regulation of proteasomal ubiquitin-dependent protein catabolic process	25	1.5	2.5e-05	2.6	0.00061	0.051	8.3e-06
GOTERM_BP_ALL	negative regulation of cell cycle process	42	2.6	1.9e-05	2	0.00046	0.038	8.3e-06
GOTERM_BP_ALL	regulation of nuclear-transcribed mRNA poly(A) tail shortening	7	0.4	0.00013	7.3	0.0025	0.26	8.7e-06
GOTERM_BP_ALL	positive regulation of nuclear-transcribed mRNA poly(A) tail shortening	7	0.4	0.00013	7.3	0.0025	0.26	8.7e-06
GOTERM_BP_ALL	DNA damage checkpoint	30	1.9	2.4e-05	2.3	0.00057	0.047	8.7e-06
GOTERM_BP_ALL	regulation of G1/S transition of mitotic cell cycle	29	1.8	2.5e-05	2.4	0.0006	0.05	9.1e-06
GOTERM_BP_ALL	positive regulation of cellular protein catabolic process	35	2.2	2.3e-05	2.2	0.00055	0.046	9.2e-06
GOTERM_BP_ALL	intracellular steroid hormone receptor signaling pathway	27	1.7	2.8e-05	2.5	0.00065	0.056	9.6e-06
GOTERM_BP_ALL	tissue development	202	12.5	1.3e-05	1.3	0.00034	0.027	9.6e-06
GOTERM_BP_ALL	positive regulation of proteasomal ubiquitin-dependent protein catabolic process	19	1.2	3.6e-05	3	0.00082	0.073	9.8e-06
GOTERM_BP_ALL	autophagy	63	3.9	1.8e-05	1.7	0.00045	0.037	9.9e-06
GOTERM_BP_ALL	reproductive structure development	63	3.9	1.8e-05	1.7	0.00045	0.037	9.9e-06
GOTERM_BP_ALL	immune system development	107	6.6	1.7e-05	1.5	0.00042	0.033	1e-05
GOTERM_BP_ALL	cellular process	1386	85.9	1.1e-05	1	0.00027	0.021	1e-05
GOTERM_BP_ALL	regulation of cellular response to transforming growth factor beta stimulus	23	1.4	3.6e-05	2.7	0.00081	0.071	1.1e-05
GOTERM_BP_ALL	regulation of transforming growth factor beta receptor signaling pathway	23	1.4	3.6e-05	2.7	0.00081	0.071	1.1e-05
GOTERM_BP_ALL	positive regulation of cell cycle process	43	2.7	2.5e-05	2	0.0006	0.05	1.1e-05
GOTERM_BP_ALL	MAPK cascade	109	6.8	1.8e-05	1.5	0.00043	0.035	1.1e-05
GOTERM_BP_ALL	cellular component assembly	285	17.7	1.4e-05	1.3	0.00035	0.028	1.1e-05
GOTERM_BP_ALL	regulation of response to DNA damage stimulus	31	1.9	3.2e-05	2.3	0.00074	0.064	1.2e-05
GOTERM_BP_ALL	myeloid cell differentiation	54	3.3	2.4e-05	1.8	0.00057	0.048	1.2e-05
GOTERM_BP_ALL	protein acetylation	35	2.2	3.2e-05	2.1	0.00074	0.064	1.3e-05
GOTERM_BP_ALL	Golgi vesicle transport	51	3.2	2.7e-05	1.8	0.00064	0.054	1.3e-05
GOTERM_BP_ALL	hematopoietic or lymphoid organ development	102	6.3	2.1e-05	1.5	0.00051	0.042	1.3e-05
GOTERM_BP_ALL	proteolysis	195	12.1	1.8e-05	1.3	0.00044	0.036	1.3e-05
GOTERM_BP_ALL	regulation of cell cycle arrest	24	1.5	4.1e-05	2.6	0.00092	0.083	1.4e-05
GOTERM_BP_ALL	regulation of protein ubiquitination	43	2.7	3e-05	2	0.0007	0.061	1.4e-05
GOTERM_BP_ALL	catabolic process	226	14	1.8e-05	1.3	0.00044	0.036	1.4e-05
GOTERM_BP_ALL	protein complex subunit organization	193	12	1.9e-05	1.3	0.00047	0.038	1.4e-05
GOTERM_BP_ALL	response to decreased oxygen levels	48	3	3.1e-05	1.9	0.00071	0.062	1.5e-05
GOTERM_BP_ALL	cellular response to nitrogen compound	78	4.8	2.7e-05	1.6	0.00063	0.054	1.5e-05
GOTERM_BP_ALL	response to nitrogen compound	114	7.1	2.4e-05	1.5	0.00057	0.048	1.5e-05
GOTERM_BP_ALL	cell morphogenesis involved in differentiation	99	6.1	2.6e-05	1.5	0.00061	0.051	1.5e-05
GOTERM_BP_ALL	protein ubiquitination involved in ubiquitin-dependent protein catabolic process	39	2.4	3.6e-05	2	0.00081	0.072	1.6e-05
GOTERM_BP_ALL	regulation of cell morphogenesis	79	4.9	2.7e-05	1.6	0.00064	0.055	1.6e-05
GOTERM_BP_ALL	regulation of cell cycle G1/S phase transition	30	1.9	4.5e-05	2.3	0.00099	0.09	1.7e-05
GOTERM_BP_ALL	negative regulation of cell death	114	7.1	2.6e-05	1.5	0.00062	0.052	1.7e-05
GOTERM_BP_ALL	negative regulation of G1/S transition of mitotic cell cycle	22	1.4	5.8e-05	2.6	0.0012	0.12	1.8e-05
GOTERM_BP_ALL	vacuolar transport	47	2.9	3.8e-05	1.9	0.00086	0.077	1.8e-05
GOTERM_BP_ALL	response to oxygen levels	50	3.1	3.7e-05	1.8	0.00083	0.073	1.8e-05
GOTERM_BP_ALL	regulation of cell development	109	6.8	2.9e-05	1.5	0.00067	0.058	1.8e-05
GOTERM_BP_ALL	cellular response to hypoxia	27	1.7	5.6e-05	2.4	0.0012	0.11	2e-05
GOTERM_BP_ALL	developmental process involved in reproduction	86	5.3	3.4e-05	1.6	0.00077	0.067	2e-05
GOTERM_BP_ALL	positive regulation of establishment of protein localization	73	4.5	3.5e-05	1.6	0.00081	0.071	2e-05
GOTERM_BP_ALL	regulation of nuclear-transcribed mRNA catabolic process, deadenylation-dependent decay	8	0.5	0.0002	5.8	0.0036	0.41	2.1e-05
GOTERM_BP_ALL	positive regulation of nuclear-transcribed mRNA catabolic process, deadenylation-dependent decay	8	0.5	0.0002	5.8	0.0036	0.41	2.1e-05
GOTERM_BP_ALL	nuclear export	34	2.1	5e-05	2.1	0.0011	0.099	2.1e-05
GOTERM_BP_ALL	microtubule cytoskeleton organization	63	3.9	3.8e-05	1.7	0.00085	0.076	2.1e-05
GOTERM_BP_ALL	regulation of protein insertion into mitochondrial membrane involved in apoptotic signaling pathway	11	0.7	0.00014	4.2	0.0026	0.27	2.3e-05
GOTERM_BP_ALL	positive regulation of protein insertion into mitochondrial membrane involved in apoptotic signaling pathway	11	0.7	0.00014	4.2	0.0026	0.27	2.3e-05
GOTERM_BP_ALL	hepaticobiliary system development	27	1.7	6.4e-05	2.3	0.0013	0.13	2.3e-05
GOTERM_BP_ALL	regulation of binding	48	3	4.8e-05	1.8	0.001	0.095	2.3e-05
GOTERM_BP_ALL	positive regulation of phosphorylation	117	7.3	3.5e-05	1.4	0.00081	0.071	2.3e-05
GOTERM_BP_ALL	establishment of localization	483	29.9	2.8e-05	1.2	0.00066	0.057	2.3e-05
GOTERM_BP_ALL	positive regulation of proteolysis involved in cellular protein catabolic process	32	2	6e-05	2.2	0.0013	0.12	2.4e-05
GOTERM_BP_ALL	establishment of RNA localization	33	2	6.1e-05	2.1	0.0013	0.12	2.5e-05
GOTERM_BP_ALL	mitotic nuclear division	63	3.9	4.7e-05	1.7	0.001	0.095	2.5e-05
GOTERM_BP_ALL	regulation of protein modification by small protein conjugation or removal	45	2.8	5.4e-05	1.9	0.0012	0.11	2.6e-05
GOTERM_BP_ALL	Fc receptor signaling pathway	41	2.5	5.6e-05	1.9	0.0012	0.11	2.6e-05
GOTERM_BP_ALL	morphogenesis of an epithelium	73	4.5	4.5e-05	1.6	0.001	0.091	2.6e-05
GOTERM_BP_ALL	negative regulation of catalytic activity	107	6.6	4.1e-05	1.5	0.00092	0.083	2.6e-05
GOTERM_BP_ALL	epithelial cell development	37	2.3	6.1e-05	2	0.0013	0.12	2.7e-05
GOTERM_BP_ALL	steroid hormone mediated signaling pathway	33	2	6.9e-05	2.1	0.0014	0.14	2.8e-05
GOTERM_BP_ALL	positive regulation of cell death	82	5.1	5.4e-05	1.6	0.0012	0.11	3.2e-05
GOTERM_BP_ALL	DNA integrity checkpoint	30	1.9	8.2e-05	2.2	0.0017	0.16	3.3e-05
GOTERM_BP_ALL	protein acylation	38	2.4	7.3e-05	2	0.0015	0.15	3.3e-05
GOTERM_BP_ALL	cellular response to oxygen-containing compound	114	7.1	5.3e-05	1.4	0.0012	0.11	3.4e-05
GOTERM_BP_ALL	regulation of multicellular organismal development	195	12.1	5e-05	1.3	0.0011	0.1	3.4e-05
GOTERM_BP_ALL	regulation of cell morphogenesis involved in differentiation	52	3.2	6.9e-05	1.8	0.0014	0.14	3.5e-05
GOTERM_BP_ALL	negative regulation of cell cycle G1/S phase transition	22	1.4	0.00011	2.5	0.0022	0.22	3.6e-05
GOTERM_BP_ALL	mitotic DNA damage checkpoint	22	1.4	0.00011	2.5	0.0022	0.22	3.6e-05
GOTERM_BP_ALL	regulation of gene expression, epigenetic	43	2.7	7.6e-05	1.9	0.0016	0.15	3.6e-05
GOTERM_BP_ALL	tube morphogenesis	53	3.3	7e-05	1.8	0.0014	0.14	3.6e-05
GOTERM_BP_ALL	protein import into nucleus	45	2.8	7.6e-05	1.9	0.0016	0.15	3.7e-05
GOTERM_BP_ALL	protein targeting to nucleus	45	2.8	7.6e-05	1.9	0.0016	0.15	3.7e-05
GOTERM_BP_ALL	in utero embryonic development	51	3.2	7.3e-05	1.8	0.0015	0.15	3.7e-05
GOTERM_BP_ALL	cellular response to lipid	71	4.4	6.8e-05	1.6	0.0014	0.14	3.8e-05
GOTERM_BP_ALL	establishment of protein localization to organelle	88	5.5	6.2e-05	1.5	0.0013	0.12	3.8e-05
GOTERM_BP_ALL	regulation of anatomical structure morphogenesis	128	7.9	5.8e-05	1.4	0.0012	0.12	4e-05
GOTERM_BP_ALL	nervous system development	238	14.8	5.1e-05	1.3	0.0011	0.1	4e-05
GOTERM_BP_ALL	positive regulation of proteasomal protein catabolic process	20	1.2	0.00013	2.7	0.0025	0.26	4.1e-05
GOTERM_BP_ALL	single-organism nuclear import	45	2.8	8.3e-05	1.8	0.0017	0.17	4.1e-05
GOTERM_BP_ALL	immune system process	266	16.5	5.3e-05	1.2	0.0011	0.11	4.1e-05
GOTERM_BP_ALL	liver development	26	1.6	0.00011	2.3	0.0023	0.23	4.3e-05
GOTERM_BP_ALL	DNA replication	46	2.9	8.6e-05	1.8	0.0017	0.17	4.3e-05
GOTERM_BP_ALL	nucleic acid transport	32	2	0.00011	2.1	0.0021	0.21	4.4e-05
GOTERM_BP_ALL	RNA transport	32	2	0.00011	2.1	0.0021	0.21	4.4e-05
GOTERM_BP_ALL	cell surface receptor signaling pathway	285	17.7	5.7e-05	1.2	0.0012	0.11	4.5e-05
GOTERM_BP_ALL	protein insertion into mitochondrial membrane involved in apoptotic signaling pathway	11	0.7	0.00025	4	0.0044	0.5	4.6e-05
GOTERM_BP_ALL	animal organ development	328	20.3	5.8e-05	1.2	0.0012	0.12	4.6e-05
GOTERM_BP_ALL	protein complex assembly	167	10.4	6.6e-05	1.3	0.0014	0.13	4.7e-05
GOTERM_BP_ALL	positive regulation of protein serine/threonine kinase activity	47	2.9	9.7e-05	1.8	0.0019	0.19	4.8e-05
GOTERM_BP_ALL	negative regulation of dendrite development	10	0.6	0.0003	4.3	0.005	0.59	4.9e-05
GOTERM_BP_ALL	protein complex biogenesis	167	10.4	7e-05	1.3	0.0014	0.14	4.9e-05
GOTERM_BP_ALL	negative regulation of mitotic cell cycle phase transition	29	1.8	0.00013	2.2	0.0025	0.26	5.1e-05
GOTERM_BP_ALL	intrinsic apoptotic signaling pathway by p53 class mediator	18	1.1	0.00018	2.8	0.0033	0.36	5.4e-05
GOTERM_BP_ALL	regulation of cellular localization	105	6.5	8.4e-05	1.5	0.0017	0.17	5.4e-05
GOTERM_BP_ALL	hemopoiesis	95	5.9	8.8e-05	1.5	0.0018	0.18	5.5e-05
GOTERM_BP_ALL	cellular response to abiotic stimulus	43	2.7	0.00012	1.9	0.0023	0.23	5.7e-05
GOTERM_BP_ALL	transport	468	29	6.8e-05	1.2	0.0014	0.14	5.7e-05
GOTERM_BP_ALL	regulation of symbiosis, encompassing mutualism through parasitism	45	2.8	0.00012	1.8	0.0023	0.23	5.8e-05
GOTERM_BP_ALL	organic substance transport	283	17.5	7.9e-05	1.2	0.0016	0.16	5.9e-05
GOTERM_BP_ALL	response to hydrogen peroxide	25	1.5	0.00016	2.3	0.003	0.32	6e-05
GOTERM_BP_ALL	regulation of signal transduction by p53 class mediator	30	1.9	0.00015	2.1	0.0028	0.29	6e-05
GOTERM_BP_ALL	RNA localization	36	2.2	0.00014	2	0.0026	0.27	6.2e-05
GOTERM_BP_ALL	ERBB signaling pathway	28	1.7	0.00016	2.2	0.003	0.32	6.3e-05
GOTERM_BP_ALL	morphogenesis of a branching structure	34	2.1	0.00014	2	0.0027	0.28	6.3e-05
GOTERM_BP_ALL	response to hypoxia	45	2.8	0.00013	1.8	0.0025	0.25	6.3e-05
GOTERM_BP_ALL	Rap protein signal transduction	6	0.4	0.00084	6.9	0.012	1.7	6.5e-05
GOTERM_BP_ALL	regulation of sequence-specific DNA binding transcription factor activity	55	3.4	0.00012	1.7	0.0023	0.24	6.5e-05
GOTERM_BP_ALL	endothelium development	23	1.4	0.00018	2.4	0.0034	0.37	6.6e-05
GOTERM_BP_ALL	vasculature development	81	5	0.00011	1.5	0.0022	0.22	6.6e-05
GOTERM_BP_ALL	cell surface receptor signaling pathway involved in cell-cell signaling	72	4.5	0.00011	1.6	0.0023	0.23	6.7e-05
GOTERM_BP_ALL	regulation of intracellular transport	66	4.1	0.00012	1.6	0.0023	0.23	6.7e-05
GOTERM_BP_ALL	mammary gland epithelial cell proliferation	9	0.6	0.00046	4.5	0.0074	0.92	7.1e-05
GOTERM_BP_ALL	positive regulation of intracellular transport	45	2.8	0.00015	1.8	0.0028	0.3	7.4e-05
GOTERM_BP_ALL	blood vessel development	77	4.8	0.00013	1.5	0.0026	0.27	7.8e-05
GOTERM_BP_ALL	muscle tissue development	54	3.3	0.00015	1.7	0.0028	0.29	7.9e-05
GOTERM_BP_ALL	RNA processing	112	6.9	0.00012	1.4	0.0023	0.23	7.9e-05
GOTERM_BP_ALL	regulation of cyclin-dependent protein serine/threonine kinase activity	20	1.2	0.00025	2.5	0.0043	0.49	8.2e-05
GOTERM_BP_ALL	cell aging	20	1.2	0.00025	2.5	0.0043	0.49	8.2e-05
GOTERM_BP_ALL	cellular response to peptide	48	3	0.00016	1.8	0.003	0.32	8.2e-05
GOTERM_BP_ALL	regulation of microtubule cytoskeleton organization	24	1.5	0.00022	2.3	0.004	0.45	8.3e-05
GOTERM_BP_ALL	positive regulation of programmed cell death	77	4.8	0.00014	1.5	0.0026	0.28	8.4e-05
GOTERM_BP_ALL	negative regulation of cell cycle phase transition	30	1.9	0.0002	2.1	0.0036	0.4	8.5e-05
GOTERM_BP_ALL	nuclear-transcribed mRNA catabolic process	35	2.2	0.00019	2	0.0034	0.37	8.5e-05
GOTERM_BP_ALL	dendrite development	33	2	0.0002	2	0.0036	0.39	8.6e-05
GOTERM_BP_ALL	protein insertion into mitochondrial membrane	11	0.7	0.00043	3.7	0.0071	0.86	8.7e-05
GOTERM_BP_ALL	signal transduction	566	35.1	0.0001	1.1	0.002	0.2	8.8e-05
GOTERM_BP_ALL	regulation of protein localization	117	7.3	0.00013	1.4	0.0026	0.27	8.9e-05
GOTERM_BP_ALL	response to UV	25	1.5	0.00023	2.3	0.0041	0.47	9e-05
GOTERM_BP_ALL	nuclear import	46	2.9	0.00018	1.8	0.0033	0.35	9e-05
GOTERM_BP_ALL	central nervous system development	111	6.9	0.00014	1.4	0.0027	0.28	9e-05
GOTERM_BP_ALL	negative regulation of transmembrane receptor protein serine/threonine kinase signaling pathway	22	1.4	0.00026	2.4	0.0045	0.51	9.1e-05
GOTERM_BP_ALL	gene silencing by RNA	29	1.8	0.00022	2.1	0.004	0.45	9.3e-05
GOTERM_BP_ALL	regulation of blood vessel endothelial cell migration	14	0.9	0.00037	3.1	0.0062	0.74	9.5e-05
GOTERM_BP_ALL	regulation of cyclin-dependent protein kinase activity	20	1.2	0.00028	2.5	0.0049	0.57	9.6e-05
GOTERM_BP_ALL	response to inorganic substance	65	4	0.00017	1.6	0.0032	0.34	9.8e-05
GOTERM_BP_ALL	regulation of RNA stability	28	1.7	0.00025	2.1	0.0044	0.5	0.0001
GOTERM_BP_ALL	response to organonitrogen compound	99	6.1	0.00015	1.4	0.0029	0.3	0.0001
GOTERM_BP_ALL	histone H4-K16 acetylation	9	0.6	0.00064	4.3	0.0097	1.3	0.00011
GOTERM_BP_ALL	mitotic G1 DNA damage checkpoint	17	1.1	0.00035	2.7	0.006	0.71	0.00011
GOTERM_BP_ALL	mitotic G1/S transition checkpoint	17	1.1	0.00035	2.7	0.006	0.71	0.00011
GOTERM_BP_ALL	mitotic DNA integrity checkpoint	22	1.4	0.00029	2.4	0.005	0.59	0.00011
GOTERM_BP_ALL	positive regulation of viral process	22	1.4	0.00029	2.4	0.005	0.59	0.00011
GOTERM_BP_ALL	regulation of mRNA stability	27	1.7	0.00028	2.2	0.0047	0.55	0.00011
GOTERM_BP_ALL	mRNA processing	65	4	0.00019	1.6	0.0035	0.39	0.00011
GOTERM_BP_ALL	positive regulation of apoptotic process	76	4.7	0.00018	1.5	0.0032	0.35	0.00011
GOTERM_BP_ALL	cytoskeleton organization	135	8.4	0.00015	1.4	0.0027	0.29	0.00011
GOTERM_BP_ALL	regulation of establishment of protein localization	102	6.3	0.00017	1.4	0.0031	0.33	0.00011
GOTERM_BP_ALL	single-organism organelle organization	181	11.2	0.00015	1.3	0.0029	0.31	0.00011
GOTERM_BP_ALL	positive regulation of microtubule polymerization	7	0.4	0.001	5.4	0.015	2.1	0.00012
GOTERM_BP_ALL	protein monoubiquitination	14	0.9	0.00045	3.1	0.0073	0.91	0.00012
GOTERM_BP_ALL	morphogenesis of a branching epithelium	31	1.9	0.00027	2	0.0047	0.54	0.00012
GOTERM_BP_ALL	tissue morphogenesis	81	5	0.0002	1.5	0.0036	0.4	0.00012
GOTERM_BP_ALL	establishment of endothelial intestinal barrier	6	0.4	0.0014	6.3	0.019	2.8	0.00013
GOTERM_BP_ALL	G1 DNA damage checkpoint	17	1.1	0.00042	2.7	0.0068	0.83	0.00013
GOTERM_BP_ALL	Golgi organization	20	1.2	0.00038	2.5	0.0063	0.76	0.00013
GOTERM_BP_ALL	establishment or maintenance of cell polarity	30	1.9	0.00031	2	0.0052	0.61	0.00013
GOTERM_BP_ALL	regulation of cellular response to growth factor stimulus	38	2.4	0.00026	1.9	0.0046	0.53	0.00013
GOTERM_BP_ALL	response to reactive oxygen species	35	2.2	0.00027	1.9	0.0047	0.54	0.00013
GOTERM_BP_ALL	translation	83	5.1	0.0002	1.5	0.0036	0.4	0.00013
GOTERM_BP_ALL	regulation of proteolysis	90	5.6	0.0002	1.5	0.0036	0.41	0.00013
GOTERM_BP_ALL	cellular component morphogenesis	152	9.4	0.00018	1.3	0.0033	0.36	0.00013
GOTERM_BP_ALL	negative regulation of chromosome organization	22	1.4	0.00038	2.3	0.0064	0.76	0.00014
GOTERM_BP_ALL	branching morphogenesis of an epithelial tube	27	1.7	0.00034	2.1	0.0058	0.69	0.00014
GOTERM_BP_ALL	regulation of growth	84	5.2	0.00022	1.5	0.0039	0.44	0.00014
GOTERM_BP_ALL	response to oxygen-containing compound	166	10.3	0.0002	1.3	0.0036	0.4	0.00014
GOTERM_BP_ALL	endothelial cell differentiation	20	1.2	0.00044	2.4	0.0071	0.87	0.00015
GOTERM_BP_ALL	positive regulation of nucleocytoplasmic transport	23	1.4	0.0004	2.3	0.0066	0.8	0.00015
GOTERM_BP_ALL	regulation of DNA replication	23	1.4	0.0004	2.3	0.0066	0.8	0.00015
GOTERM_BP_ALL	mammary gland development	25	1.5	0.00038	2.2	0.0063	0.75	0.00015
GOTERM_BP_ALL	head development	91	5.6	0.00023	1.5	0.004	0.45	0.00015
GOTERM_BP_ALL	immune response-regulating signaling pathway	71	4.4	0.00025	1.5	0.0043	0.49	0.00015
GOTERM_BP_ALL	cellular amide metabolic process	119	7.4	0.00022	1.4	0.0039	0.44	0.00015
GOTERM_BP_ALL	cardiovascular system development	114	7.1	0.00022	1.4	0.004	0.45	0.00015
GOTERM_BP_ALL	circulatory system development	114	7.1	0.00022	1.4	0.004	0.45	0.00015
GOTERM_BP_ALL	cellular response to reactive oxygen species	24	1.5	0.00041	2.2	0.0068	0.82	0.00016
GOTERM_BP_ALL	cellular response to extracellular stimulus	32	2	0.00036	2	0.006	0.71	0.00016
GOTERM_BP_ALL	hormone-mediated signaling pathway	36	2.2	0.00034	1.9	0.0058	0.68	0.00016
GOTERM_BP_ALL	mRNA catabolic process	36	2.2	0.00034	1.9	0.0058	0.68	0.00016
GOTERM_BP_ALL	ossification	52	3.2	0.00029	1.7	0.005	0.58	0.00016
GOTERM_BP_ALL	regulation of cytoskeleton organization	59	3.7	0.00028	1.6	0.0048	0.56	0.00016
GOTERM_BP_ALL	regulation of neuron differentiation	74	4.6	0.00025	1.5	0.0044	0.51	0.00016
GOTERM_BP_ALL	histone H4 acetylation	15	0.9	0.00058	2.8	0.0089	1.1	0.00017
GOTERM_BP_ALL	response to chemical	414	25.7	0.0002	1.2	0.0036	0.4	0.00017
GOTERM_BP_ALL	positive regulation of intrinsic apoptotic signaling pathway	14	0.9	0.00067	2.9	0.01	1.3	0.00018
GOTERM_BP_ALL	fat cell differentiation	33	2	0.00038	1.9	0.0063	0.76	0.00018
GOTERM_BP_ALL	positive regulation of intracellular protein transport	40	2.5	0.00036	1.8	0.0061	0.73	0.00018
GOTERM_BP_ALL	DNA-templated transcription, initiation	37	2.3	0.00039	1.8	0.0064	0.77	0.00019
GOTERM_BP_ALL	cell morphogenesis	143	8.9	0.00026	1.3	0.0045	0.52	0.00019
GOTERM_BP_ALL	response to epidermal growth factor	11	0.7	0.0009	3.4	0.013	1.8	0.0002
GOTERM_BP_ALL	DNA damage response, signal transduction by p53 class mediator resulting in cell cycle arrest	15	0.9	0.00069	2.8	0.01	1.4	0.0002
GOTERM_BP_ALL	regulation of muscle tissue development	23	1.4	0.00051	2.2	0.008	1	0.0002
GOTERM_BP_ALL	response to corticosteroid	28	1.7	0.00047	2	0.0075	0.94	0.0002
GOTERM_BP_ALL	positive regulation of mRNA catabolic process	9	0.6	0.0012	4	0.016	2.3	0.00021
GOTERM_BP_ALL	intracellular estrogen receptor signaling pathway	12	0.7	0.00084	3.2	0.012	1.7	0.00021
GOTERM_BP_ALL	vascular endothelial growth factor receptor signaling pathway	19	1.2	0.00061	2.4	0.0093	1.2	0.00021
GOTERM_BP_ALL	negative regulation of cellular response to growth factor stimulus	24	1.5	0.00052	2.2	0.0081	1	0.00021
GOTERM_BP_ALL	negative regulation of protein serine/threonine kinase activity	24	1.5	0.00052	2.2	0.0081	1	0.00021
GOTERM_BP_ALL	homeostasis of number of cells	36	2.2	0.00044	1.9	0.0071	0.88	0.00021
GOTERM_BP_ALL	RNA catabolic process	39	2.4	0.00041	1.8	0.0068	0.83	0.00021
GOTERM_BP_ALL	regulation of DNA repair	18	1.1	0.00065	2.5	0.0098	1.3	0.00022
GOTERM_BP_ALL	response to glucocorticoid	26	1.6	0.00053	2.1	0.0082	1.1	0.00022
GOTERM_BP_ALL	cytosolic transport	26	1.6	0.00053	2.1	0.0082	1.1	0.00022
GOTERM_BP_ALL	epidermal growth factor receptor signaling pathway	23	1.4	0.00058	2.2	0.0089	1.1	0.00023
GOTERM_BP_ALL	positive regulation of multi-organism process	28	1.7	0.00052	2	0.0081	1	0.00023
GOTERM_BP_ALL	endosomal transport	39	2.4	0.00045	1.8	0.0073	0.9	0.00023
GOTERM_BP_ALL	urogenital system development	47	2.9	0.00043	1.7	0.007	0.86	0.00023
GOTERM_BP_ALL	regulation of intracellular protein transport	53	3.3	0.0004	1.6	0.0067	0.81	0.00023
GOTERM_BP_ALL	neuron projection development	100	6.2	0.00035	1.4	0.0058	0.69	0.00023
GOTERM_BP_ALL	signal transduction involved in mitotic DNA damage checkpoint	15	0.9	0.00081	2.7	0.012	1.6	0.00024
GOTERM_BP_ALL	signal transduction involved in mitotic cell cycle checkpoint	15	0.9	0.00081	2.7	0.012	1.6	0.00024
GOTERM_BP_ALL	signal transduction involved in mitotic DNA integrity checkpoint	15	0.9	0.00081	2.7	0.012	1.6	0.00024
GOTERM_BP_ALL	signal transduction involved in mitotic G1 DNA damage checkpoint	15	0.9	0.00081	2.7	0.012	1.6	0.00024
GOTERM_BP_ALL	intracellular signal transduction involved in G1 DNA damage checkpoint	15	0.9	0.00081	2.7	0.012	1.6	0.00024
GOTERM_BP_ALL	regulation of microtubule-based process	26	1.6	0.00059	2.1	0.009	1.2	0.00025
GOTERM_BP_ALL	nucleus organization	26	1.6	0.00059	2.1	0.009	1.2	0.00025
GOTERM_BP_ALL	rhythmic process	46	2.9	0.00047	1.7	0.0074	0.93	0.00025
GOTERM_BP_ALL	CRD-mediated mRNA stabilization	4	0.2	0.0057	9.2	0.061	11	0.00026
GOTERM_BP_ALL	positive regulation of cyclin-dependent protein kinase activity	11	0.7	0.0011	3.3	0.016	2.2	0.00026
GOTERM_BP_ALL	regulation of autophagy	41	2.5	0.00051	1.8	0.008	1	0.00026
GOTERM_BP_ALL	cellular response to peptide hormone stimulus	44	2.7	0.00049	1.7	0.0077	0.98	0.00026
GOTERM_BP_ALL	microtubule-based process	79	4.9	0.00043	1.5	0.007	0.86	0.00027
GOTERM_BP_ALL	cellular response to organonitrogen compound	64	4	0.00047	1.5	0.0074	0.93	0.00028
GOTERM_BP_ALL	gene silencing	39	2.4	0.00057	1.8	0.0088	1.1	0.00029
GOTERM_BP_ALL	embryonic morphogenesis	74	4.6	0.00045	1.5	0.0073	0.9	0.00029
GOTERM_BP_ALL	peptide biosynthetic process	84	5.2	0.00045	1.5	0.0073	0.9	0.00029
GOTERM_BP_ALL	nucleobase-containing compound transport	34	2.1	0.00062	1.9	0.0095	1.2	0.0003
GOTERM_BP_ALL	regulation of viral process	40	2.5	0.00058	1.8	0.0089	1.2	0.0003
GOTERM_BP_ALL	regulation of MAPK cascade	85	5.3	0.00047	1.4	0.0075	0.94	0.00031
GOTERM_BP_ALL	amide biosynthetic process	91	5.6	0.00048	1.4	0.0076	0.95	0.00031
GOTERM_BP_ALL	definitive hemopoiesis	7	0.4	0.0022	4.8	0.028	4.4	0.00032
GOTERM_BP_ALL	histone lysine methylation	20	1.2	0.00085	2.3	0.012	1.7	0.00032
GOTERM_BP_ALL	dephosphorylation	58	3.6	0.00055	1.6	0.0085	1.1	0.00032
GOTERM_BP_ALL	negative regulation of cell differentiation	81	5	0.0005	1.5	0.0078	0.99	0.00032
GOTERM_BP_ALL	cellular response to epidermal growth factor stimulus	10	0.6	0.0015	3.5	0.02	3	0.00033
GOTERM_BP_ALL	regulation of transmembrane receptor protein serine/threonine kinase signaling pathway	34	2.1	0.00068	1.9	0.01	1.3	0.00033
GOTERM_BP_ALL	positive regulation of mitochondrial outer membrane permeabilization involved in apoptotic signaling pathway	11	0.7	0.0014	3.3	0.019	2.8	0.00034
GOTERM_BP_ALL	negative regulation of cell proliferation	82	5.1	0.00053	1.5	0.0083	1.1	0.00034
GOTERM_BP_ALL	regulation of multicellular organismal process	277	17.2	0.00041	1.2	0.0067	0.82	0.00034
GOTERM_BP_ALL	signal transduction involved in DNA damage checkpoint	15	0.9	0.0011	2.7	0.016	2.2	0.00035
GOTERM_BP_ALL	signal transduction involved in DNA integrity checkpoint	15	0.9	0.0011	2.7	0.016	2.2	0.00035
GOTERM_BP_ALL	regulation of I-kappaB kinase/NF-kappaB signaling	37	2.3	0.00069	1.8	0.01	1.4	0.00035
GOTERM_BP_ALL	cell communication	604	37.4	0.0004	1.1	0.0066	0.79	0.00035
GOTERM_BP_ALL	positive regulation of establishment of protein localization to mitochondrion	22	1.4	0.0009	2.2	0.013	1.8	0.00036
GOTERM_BP_ALL	regulation of striated muscle tissue development	22	1.4	0.0009	2.2	0.013	1.8	0.00036
GOTERM_BP_ALL	cellular response to insulin stimulus	31	1.9	0.00077	1.9	0.011	1.5	0.00036
GOTERM_BP_ALL	vesicle-mediated transport	166	10.3	0.00049	1.3	0.0077	0.97	0.00036
GOTERM_BP_ALL	regulation of histone acetylation	13	0.8	0.0013	2.9	0.018	2.6	0.00037
GOTERM_BP_ALL	positive regulation of cell morphogenesis involved in differentiation	28	1.7	0.00085	2	0.012	1.7	0.00038
GOTERM_BP_ALL	epithelial tube morphogenesis	45	2.8	0.0007	1.7	0.01	1.4	0.00038
GOTERM_BP_ALL	immune response-regulating cell surface receptor signaling pathway	55	3.4	0.00065	1.6	0.0098	1.3	0.00038
GOTERM_BP_ALL	regulation of RNA splicing	21	1.3	0.00099	2.2	0.014	2	0.00039
GOTERM_BP_ALL	chordate embryonic development	74	4.6	0.00061	1.5	0.0094	1.2	0.00039
GOTERM_BP_ALL	regulation of cellular senescence	9	0.6	0.002	3.7	0.026	3.9	0.0004
GOTERM_BP_ALL	endothelial cell development	14	0.9	0.0013	2.7	0.018	2.7	0.0004
GOTERM_BP_ALL	negative regulation of chromatin organization	12	0.7	0.0015	3	0.021	3	0.00041
GOTERM_BP_ALL	positive regulation of phosphorus metabolic process	122	7.6	0.00057	1.3	0.0088	1.1	0.00041
GOTERM_BP_ALL	positive regulation of phosphate metabolic process	122	7.6	0.00057	1.3	0.0088	1.1	0.00041
GOTERM_BP_ALL	signal transduction involved in cell cycle checkpoint	15	0.9	0.0013	2.6	0.018	2.6	0.00042
GOTERM_BP_ALL	ribonucleoprotein complex localization	23	1.4	0.001	2.1	0.014	2	0.00042
GOTERM_BP_ALL	single organism signaling	597	37	0.00048	1.1	0.0075	0.95	0.00042
GOTERM_BP_ALL	regulation of protein autophosphorylation	11	0.7	0.0017	3.2	0.023	3.4	0.00043
GOTERM_BP_ALL	protein import	47	2.9	0.0008	1.6	0.012	1.6	0.00044
GOTERM_BP_ALL	muscle structure development	75	4.6	0.00069	1.5	0.01	1.4	0.00044
GOTERM_BP_ALL	tube development	74	4.6	0.00071	1.5	0.011	1.4	0.00045
GOTERM_BP_ALL	negative regulation of response to DNA damage stimulus	13	0.8	0.0016	2.8	0.021	3.1	0.00046
GOTERM_BP_ALL	positive regulation of chromatin organization	18	1.1	0.0013	2.4	0.018	2.5	0.00046
GOTERM_BP_ALL	regulation of muscle organ development	22	1.4	0.0011	2.2	0.016	2.2	0.00046
GOTERM_BP_ALL	transcription initiation from RNA polymerase II promoter	29	1.8	0.00099	1.9	0.014	2	0.00046
GOTERM_BP_ALL	response to stimulus	782	48.5	0.0005	1.1	0.0079	1	0.00046
GOTERM_BP_ALL	microtubule polymerization or depolymerization	17	1.1	0.0014	2.4	0.019	2.7	0.00048
GOTERM_BP_ALL	positive regulation of histone modification	17	1.1	0.0014	2.4	0.019	2.7	0.00048
GOTERM_BP_ALL	microvillus assembly	7	0.4	0.0031	4.5	0.037	6	0.00049
GOTERM_BP_ALL	mRNA destabilization	7	0.4	0.0031	4.5	0.037	6	0.00049
GOTERM_BP_ALL	extrinsic apoptotic signaling pathway	35	2.2	0.00097	1.8	0.014	1.9	0.00049
GOTERM_BP_ALL	neuron differentiation	139	8.6	0.00066	1.3	0.0099	1.3	0.00049
GOTERM_BP_ALL	negative regulation of cellular response to transforming growth factor beta stimulus	15	0.9	0.0015	2.6	0.021	3	0.0005
GOTERM_BP_ALL	negative regulation of transforming growth factor beta receptor signaling pathway	15	0.9	0.0015	2.6	0.021	3	0.0005
GOTERM_BP_ALL	regulation of neuron projection development	56	3.5	0.00086	1.6	0.012	1.7	0.0005
GOTERM_BP_ALL	histone H3-K4 methylation	12	0.7	0.0018	2.9	0.024	3.6	0.00051
GOTERM_BP_ALL	regulation of cysteine-type endopeptidase activity involved in apoptotic process	32	2	0.001	1.8	0.015	2.1	0.00051
GOTERM_BP_ALL	embryo development ending in birth or egg hatching	74	4.6	0.00082	1.5	0.012	1.6	0.00052
GOTERM_BP_ALL	immune response-activating signal transduction	65	4	0.00089	1.5	0.013	1.8	0.00053
GOTERM_BP_ALL	regulation of mRNA catabolic process	9	0.6	0.0025	3.6	0.032	5	0.00054
GOTERM_BP_ALL	intrinsic apoptotic signaling pathway in response to DNA damage	20	1.2	0.0014	2.2	0.019	2.7	0.00054
GOTERM_BP_ALL	signaling	600	37.2	0.00061	1.1	0.0093	1.2	0.00055
GOTERM_BP_ALL	vacuole fusion	10	0.6	0.0024	3.3	0.03	4.6	0.00056
GOTERM_BP_ALL	regulation of cell aging	10	0.6	0.0024	3.3	0.03	4.6	0.00056
GOTERM_BP_ALL	peptide metabolic process	98	6.1	0.00082	1.4	0.012	1.6	0.00056
GOTERM_BP_ALL	negative regulation of neuron differentiation	31	1.9	0.0012	1.9	0.016	2.4	0.00057
GOTERM_BP_ALL	negative regulation of cell development	44	2.7	0.001	1.7	0.015	2.1	0.00057
GOTERM_BP_ALL	vesicle targeting, rough ER to cis-Golgi	14	0.9	0.0019	2.7	0.024	3.6	0.00058
GOTERM_BP_ALL	COPII vesicle coating	14	0.9	0.0019	2.7	0.024	3.6	0.00058
GOTERM_BP_ALL	regulation of gene silencing	14	0.9	0.0019	2.7	0.024	3.6	0.00058
GOTERM_BP_ALL	regulation of neurogenesis	84	5.2	0.00089	1.4	0.013	1.8	0.00058
GOTERM_BP_ALL	protein targeting	86	5.3	0.00085	1.4	0.012	1.7	0.00059
GOTERM_BP_ALL	positive regulation of epithelial cell migration	20	1.2	0.0016	2.2	0.021	3.1	0.00061
GOTERM_BP_ALL	erythrocyte homeostasis	20	1.2	0.0016	2.2	0.021	3.1	0.00061
GOTERM_BP_ALL	negative regulation of neurogenesis	37	2.3	0.0012	1.7	0.016	2.3	0.00061
GOTERM_BP_ALL	stress-activated protein kinase signaling cascade	38	2.4	0.0012	1.7	0.016	2.3	0.00062
GOTERM_BP_ALL	regulation of Wnt signaling pathway	45	2.8	0.0011	1.6	0.016	2.2	0.00062
GOTERM_BP_ALL	response to lipid	102	6.3	0.0009	1.4	0.013	1.8	0.00062
GOTERM_BP_ALL	positive regulation of cell differentiation	100	6.2	0.00093	1.4	0.013	1.8	0.00063
GOTERM_BP_ALL	generation of neurons	151	9.4	0.00082	1.3	0.012	1.6	0.00063
GOTERM_BP_ALL	insulin receptor signaling pathway	21	1.3	0.0016	2.1	0.021	3.1	0.00064
GOTERM_BP_ALL	single-organism cellular localization	126	7.8	0.00089	1.3	0.013	1.8	0.00064
GOTERM_BP_ALL	muscle cell differentiation	50	3.1	0.0011	1.6	0.016	2.2	0.00065
GOTERM_BP_ALL	macroautophagy	32	2	0.0013	1.8	0.018	2.6	0.00066
GOTERM_BP_ALL	mitochondrial outer membrane permeabilization involved in programmed cell death	13	0.8	0.0022	2.7	0.028	4.3	0.00067
GOTERM_BP_ALL	postreplication repair	13	0.8	0.0022	2.7	0.028	4.3	0.00067
GOTERM_BP_ALL	positive regulation of mitochondrial membrane permeability involved in apoptotic process	13	0.8	0.0022	2.7	0.028	4.3	0.00067
GOTERM_BP_ALL	viral life cycle	60	3.7	0.0011	1.5	0.015	2.2	0.00067
GOTERM_BP_ALL	intrinsic apoptotic signaling pathway in response to oxidative stress	11	0.7	0.0026	3	0.032	5	0.00068
GOTERM_BP_ALL	regulation of cellular response to heat	16	1	0.0019	2.4	0.025	3.8	0.00068
GOTERM_BP_ALL	cell death in response to oxidative stress	15	0.9	0.0021	2.5	0.027	4.1	0.00069
GOTERM_BP_ALL	regulation of response to oxidative stress	15	0.9	0.0021	2.5	0.027	4.1	0.00069
GOTERM_BP_ALL	osteoblast differentiation	31	1.9	0.0014	1.8	0.019	2.8	0.00069
GOTERM_BP_ALL	positive regulation of microtubule polymerization or depolymerization	7	0.4	0.0042	4.3	0.048	8.1	0.00071
GOTERM_BP_ALL	regulation of oxidative stress-induced intrinsic apoptotic signaling pathway	9	0.6	0.0032	3.5	0.038	6.2	0.00071
GOTERM_BP_ALL	regulation of intracellular estrogen receptor signaling pathway	9	0.6	0.0032	3.5	0.038	6.2	0.00071
GOTERM_BP_ALL	regulation of mesenchymal cell proliferation	10	0.6	0.0029	3.2	0.035	5.7	0.00072
GOTERM_BP_ALL	positive regulation of cyclin-dependent protein serine/threonine kinase activity	10	0.6	0.0029	3.2	0.035	5.7	0.00072
GOTERM_BP_ALL	cellular macromolecular complex assembly	116	7.2	0.00098	1.3	0.014	1.9	0.00072
GOTERM_BP_ALL	positive regulation of cell maturation	4	0.2	0.011	7.7	0.1	19	0.00073
GOTERM_BP_ALL	negative regulation of glucokinase activity	4	0.2	0.011	7.7	0.1	19	0.00073
GOTERM_BP_ALL	negative regulation of hexokinase activity	4	0.2	0.011	7.7	0.1	19	0.00073
GOTERM_BP_ALL	mRNA transport	25	1.5	0.0016	2	0.022	3.2	0.00073
GOTERM_BP_ALL	cellular response to fibroblast growth factor stimulus	23	1.4	0.0017	2	0.023	3.4	0.00074
GOTERM_BP_ALL	antigen processing and presentation of peptide or polysaccharide antigen via MHC class II	19	1.2	0.0019	2.2	0.025	3.8	0.00075
GOTERM_BP_ALL	protein insertion into membrane	12	0.7	0.0026	2.8	0.033	5.1	0.00076
GOTERM_BP_ALL	regulation of neuron death	38	2.4	0.0015	1.7	0.02	2.9	0.00078
GOTERM_BP_ALL	regulation of cellular component biogenesis	96	6	0.0012	1.4	0.016	2.3	0.0008
GOTERM_BP_ALL	regulation of DNA-templated transcription in response to stress	15	0.9	0.0024	2.5	0.03	4.7	0.00081
GOTERM_BP_ALL	gland morphogenesis	21	1.3	0.002	2.1	0.025	3.8	0.00081
GOTERM_BP_ALL	regulation of endothelial cell migration	21	1.3	0.002	2.1	0.025	3.8	0.00081
GOTERM_BP_ALL	regulation of cellular response to oxidative stress	14	0.9	0.0025	2.6	0.032	4.9	0.00082
GOTERM_BP_ALL	vesicle coating	14	0.9	0.0025	2.6	0.032	4.9	0.00082
GOTERM_BP_ALL	RNA export from nucleus	22	1.4	0.0019	2.1	0.025	3.8	0.00082
GOTERM_BP_ALL	histone methylation	23	1.4	0.0019	2	0.025	3.7	0.00083
GOTERM_BP_ALL	organelle fission	77	4.8	0.0013	1.4	0.017	2.5	0.00083
GOTERM_BP_ALL	nuclear division	73	4.5	0.0013	1.4	0.018	2.5	0.00083
GOTERM_BP_ALL	regulation of localization	256	15.9	0.001	1.2	0.015	2.1	0.00083
GOTERM_BP_ALL	negative regulation of cell size	5	0.3	0.0077	5.8	0.078	14	0.00084
GOTERM_BP_ALL	positive regulation of intracellular estrogen receptor signaling pathway	5	0.3	0.0077	5.8	0.078	14	0.00084
GOTERM_BP_ALL	response to unfolded protein	28	1.7	0.0018	1.9	0.023	3.5	0.00084
GOTERM_BP_ALL	circadian rhythm	28	1.7	0.0018	1.9	0.023	3.5	0.00084
GOTERM_BP_ALL	positive regulation of blood vessel endothelial cell migration	8	0.5	0.0043	3.7	0.049	8.2	0.00088
GOTERM_BP_ALL	negative regulation of histone modification	10	0.6	0.0036	3.1	0.042	6.9	0.00091
GOTERM_BP_ALL	cellular response to hydrogen peroxide	16	1	0.0025	2.4	0.032	5	0.00091
GOTERM_BP_ALL	positive regulation of viral life cycle	18	1.1	0.0024	2.2	0.03	4.7	0.00093
GOTERM_BP_ALL	regulation of multi-organism process	51	3.2	0.0015	1.6	0.021	3.1	0.00093
GOTERM_BP_ALL	regulation of protein dephosphorylation	15	0.9	0.0027	2.4	0.033	5.3	0.00095
GOTERM_BP_ALL	cellular response to mechanical stimulus	15	0.9	0.0027	2.4	0.033	5.3	0.00095
GOTERM_BP_ALL	stress-activated MAPK cascade	36	2.2	0.0018	1.7	0.024	3.5	0.00095
GOTERM_BP_ALL	positive regulation of mitochondrial membrane permeability	13	0.8	0.003	2.6	0.037	5.9	0.00096
GOTERM_BP_ALL	circadian regulation of gene expression	13	0.8	0.003	2.6	0.037	5.9	0.00096
GOTERM_BP_ALL	regulation of peptidyl-lysine acetylation	13	0.8	0.003	2.6	0.037	5.9	0.00096
GOTERM_BP_ALL	striated muscle tissue development	48	3	0.0017	1.6	0.022	3.3	0.00096
GOTERM_BP_ALL	sex differentiation	39	2.4	0.0018	1.7	0.024	3.6	0.00098
GOTERM_BP_ALL	microtubule anchoring	7	0.4	0.0056	4	0.061	11	0.001
GOTERM_BP_ALL	RNA destabilization	7	0.4	0.0056	4	0.061	11	0.001
GOTERM_BP_ALL	embryonic hemopoiesis	7	0.4	0.0056	4	0.061	11	0.001
GOTERM_BP_ALL	regulation of mRNA metabolic process	23	1.4	0.0023	2	0.029	4.5	0.001
GOTERM_BP_ALL	brain development	83	5.1	0.0015	1.4	0.02	2.9	0.001
GOTERM_BP_ALL	establishment or maintenance of bipolar cell polarity	10	0.6	0.0043	3	0.049	8.3	0.0011
GOTERM_BP_ALL	establishment or maintenance of apical/basal cell polarity	10	0.6	0.0043	3	0.049	8.3	0.0011
GOTERM_BP_ALL	positive regulation of mRNA metabolic process	12	0.7	0.0037	2.7	0.043	7.1	0.0011
GOTERM_BP_ALL	COPII-coated vesicle budding	14	0.9	0.0034	2.5	0.04	6.5	0.0011
GOTERM_BP_ALL	regulation of transcription from RNA polymerase II promoter in response to stress	14	0.9	0.0034	2.5	0.04	6.5	0.0011
GOTERM_BP_ALL	vesicle targeting, to, from or within Golgi	14	0.9	0.0034	2.5	0.04	6.5	0.0011
GOTERM_BP_ALL	ephrin receptor signaling pathway	17	1.1	0.003	2.3	0.036	5.8	0.0011
GOTERM_BP_ALL	negative regulation of intrinsic apoptotic signaling pathway	18	1.1	0.0027	2.2	0.033	5.3	0.0011
GOTERM_BP_ALL	ribonucleoprotein complex export from nucleus	21	1.3	0.0027	2.1	0.033	5.2	0.0011
GOTERM_BP_ALL	T cell receptor signaling pathway	27	1.7	0.0024	1.9	0.03	4.7	0.0011
GOTERM_BP_ALL	protein alkylation	27	1.7	0.0024	1.9	0.03	4.7	0.0011
GOTERM_BP_ALL	protein methylation	27	1.7	0.0024	1.9	0.03	4.7	0.0011
GOTERM_BP_ALL	regulation of protein import	28	1.7	0.0023	1.8	0.029	4.4	0.0011
GOTERM_BP_ALL	forebrain development	49	3	0.0018	1.6	0.024	3.6	0.0011
GOTERM_BP_ALL	embryonic organ development	55	3.4	0.0018	1.5	0.024	3.5	0.0011
GOTERM_BP_ALL	regulation of cell motility	88	5.5	0.0017	1.4	0.022	3.3	0.0011
GOTERM_BP_ALL	production of miRNAs involved in gene silencing by miRNA	9	0.6	0.0049	3.2	0.055	9.4	0.0012
GOTERM_BP_ALL	negative regulation of apoptotic signaling pathway	32	2	0.0023	1.8	0.029	4.5	0.0012
GOTERM_BP_ALL	regulation of small GTPase mediated signal transduction	42	2.6	0.0021	1.6	0.027	4.2	0.0012
GOTERM_BP_ALL	response to radiation	55	3.4	0.0019	1.5	0.025	3.7	0.0012
GOTERM_BP_ALL	microtubule polymerization	12	0.7	0.0043	2.7	0.049	8.3	0.0013
GOTERM_BP_ALL	regulation of microtubule polymerization or depolymerization	12	0.7	0.0043	2.7	0.049	8.3	0.0013
GOTERM_BP_ALL	peptidyl-lysine methylation	20	1.2	0.003	2.1	0.036	5.9	0.0013
GOTERM_BP_ALL	regulation of Ras protein signal transduction	31	1.9	0.0026	1.8	0.033	5.2	0.0013
GOTERM_BP_ALL	ER to Golgi vesicle-mediated transport	28	1.7	0.0027	1.8	0.033	5.2	0.0013
GOTERM_BP_ALL	negative regulation of nervous system development	38	2.4	0.0024	1.7	0.03	4.6	0.0013
GOTERM_BP_ALL	maintenance of mitotic sister chromatid cohesion	5	0.3	0.011	5.2	0.11	20	0.0014
GOTERM_BP_ALL	maintenance of sister chromatid cohesion	5	0.3	0.011	5.2	0.11	20	0.0014
GOTERM_BP_ALL	branching involved in mammary gland duct morphogenesis	7	0.4	0.0072	3.8	0.074	14	0.0014
GOTERM_BP_ALL	histone ubiquitination	10	0.6	0.0052	3	0.057	9.9	0.0014
GOTERM_BP_ALL	retrograde transport, endosome to Golgi	16	1	0.0037	2.3	0.043	7.2	0.0014
GOTERM_BP_ALL	DNA geometric change	16	1	0.0037	2.3	0.043	7.2	0.0014
GOTERM_BP_ALL	erythrocyte differentiation	18	1.1	0.0034	2.2	0.04	6.6	0.0014
GOTERM_BP_ALL	antigen processing and presentation of peptide antigen via MHC class II	18	1.1	0.0034	2.2	0.04	6.6	0.0014
GOTERM_BP_ALL	centrosome organization	20	1.2	0.0033	2.1	0.039	6.5	0.0014
GOTERM_BP_ALL	epithelial to mesenchymal transition	19	1.2	0.0034	2.1	0.04	6.5	0.0014
GOTERM_BP_ALL	response to fibroblast growth factor	23	1.4	0.0031	2	0.037	6	0.0014
GOTERM_BP_ALL	regulation of epithelial cell migration	27	1.7	0.0028	1.8	0.034	5.5	0.0014
GOTERM_BP_ALL	growth	107	6.6	0.002	1.3	0.026	4	0.0014
GOTERM_BP_ALL	protein localization to chromosome, telomeric region	8	0.5	0.0068	3.4	0.071	13	0.0015
GOTERM_BP_ALL	central nervous system neuron axonogenesis	8	0.5	0.0068	3.4	0.071	13	0.0015
GOTERM_BP_ALL	positive regulation of viral genome replication	9	0.6	0.006	3.1	0.064	11	0.0015
GOTERM_BP_ALL	dsRNA fragmentation	9	0.6	0.006	3.1	0.064	11	0.0015
GOTERM_BP_ALL	production of small RNA involved in gene silencing by RNA	9	0.6	0.006	3.1	0.064	11	0.0015
GOTERM_BP_ALL	multi-organism localization	15	0.9	0.0041	2.3	0.047	7.8	0.0015
GOTERM_BP_ALL	regulation of membrane permeability	15	0.9	0.0041	2.3	0.047	7.8	0.0015
GOTERM_BP_ALL	multi-organism transport	15	0.9	0.0041	2.3	0.047	7.8	0.0015
GOTERM_BP_ALL	inositol lipid-mediated signaling	29	1.8	0.003	1.8	0.036	5.8	0.0015
GOTERM_BP_ALL	I-kappaB kinase/NF-kappaB signaling	37	2.3	0.0027	1.7	0.033	5.3	0.0015
GOTERM_BP_ALL	canonical Wnt signaling pathway	40	2.5	0.0027	1.6	0.033	5.2	0.0015
GOTERM_BP_ALL	negative regulation of muscle adaptation	4	0.2	0.017	6.6	0.15	30	0.0016
GOTERM_BP_ALL	negative regulation of anion transmembrane transport	4	0.2	0.017	6.6	0.15	30	0.0016
GOTERM_BP_ALL	positive regulation of glycoprotein biosynthetic process	6	0.4	0.0094	4.3	0.092	17	0.0016
GOTERM_BP_ALL	regulation of oxidative stress-induced cell death	12	0.7	0.005	2.6	0.056	9.6	0.0016
GOTERM_BP_ALL	regulation of mitochondrial membrane permeability involved in apoptotic process	13	0.8	0.0047	2.5	0.053	9.1	0.0016
GOTERM_BP_ALL	regulation of establishment of protein localization to mitochondrion	22	1.4	0.0035	2	0.041	6.8	0.0016
GOTERM_BP_ALL	Fc-epsilon receptor signaling pathway	28	1.7	0.0031	1.8	0.037	6.1	0.0016
GOTERM_BP_ALL	response to topologically incorrect protein	29	1.8	0.0032	1.8	0.038	6.2	0.0016
GOTERM_BP_ALL	cell junction organization	36	2.2	0.0029	1.7	0.035	5.7	0.0016
GOTERM_BP_ALL	peptidyl-tyrosine phosphorylation	47	2.9	0.0027	1.6	0.033	5.2	0.0016
GOTERM_BP_ALL	regulation of cell proliferation	167	10.4	0.002	1.2	0.026	3.9	0.0016
GOTERM_BP_ALL	cell proliferation	196	12.2	0.0021	1.2	0.027	4.1	0.0016
GOTERM_BP_ALL	mitotic spindle organization	10	0.6	0.0062	2.9	0.066	12	0.0017
GOTERM_BP_ALL	neuron death	39	2.4	0.003	1.6	0.037	5.9	0.0017
GOTERM_BP_ALL	response to peptide	57	3.5	0.0027	1.5	0.033	5.3	0.0017
GOTERM_BP_ALL	heart development	64	4	0.0026	1.4	0.033	5.1	0.0017
GOTERM_BP_ALL	activation of immune response	68	4.2	0.0026	1.4	0.033	5.2	0.0017
GOTERM_BP_ALL	positive regulation of endothelial cell migration	14	0.9	0.005	2.4	0.056	9.6	0.0018
GOTERM_BP_ALL	viral genome replication	19	1.2	0.0042	2.1	0.048	8	0.0018
GOTERM_BP_ALL	positive regulation of mitochondrion organization	27	1.7	0.0036	1.8	0.042	7	0.0018
GOTERM_BP_ALL	regulation of protein import into nucleus	27	1.7	0.0036	1.8	0.042	7	0.0018
GOTERM_BP_ALL	regulation of cysteine-type endopeptidase activity	33	2	0.0033	1.7	0.04	6.5	0.0018
GOTERM_BP_ALL	positive regulation of cell development	61	3.8	0.0028	1.5	0.034	5.4	0.0018
GOTERM_BP_ALL	peptidyl-tyrosine modification	47	2.9	0.003	1.5	0.036	5.8	0.0018
GOTERM_BP_ALL	regulation of locomotion	90	5.6	0.0027	1.4	0.033	5.2	0.0018
GOTERM_BP_ALL	response to fluid shear stress	9	0.6	0.0073	3.1	0.075	14	0.0019
GOTERM_BP_ALL	positive regulation of establishment of protein localization to plasma membrane	9	0.6	0.0073	3.1	0.075	14	0.0019
GOTERM_BP_ALL	platelet-derived growth factor receptor signaling pathway	11	0.7	0.0061	2.7	0.065	11	0.0019
GOTERM_BP_ALL	mitochondrial outer membrane permeabilization	12	0.7	0.0058	2.6	0.063	11	0.0019
GOTERM_BP_ALL	innate immune response-activating signal transduction	35	2.2	0.0036	1.7	0.042	6.9	0.0019
GOTERM_BP_ALL	regulation of posttranscriptional gene silencing	8	0.5	0.0084	3.3	0.083	15	0.002
GOTERM_BP_ALL	regulation of gene silencing by RNA	8	0.5	0.0084	3.3	0.083	15	0.002
GOTERM_BP_ALL	regulation of DNA damage response, signal transduction by p53 class mediator	8	0.5	0.0084	3.3	0.083	15	0.002
GOTERM_BP_ALL	regulation of microtubule polymerization	8	0.5	0.0084	3.3	0.083	15	0.002
GOTERM_BP_ALL	DNA duplex unwinding	15	0.9	0.0052	2.3	0.057	9.9	0.002
GOTERM_BP_ALL	microtubule organizing center organization	21	1.3	0.0044	2	0.049	8.4	0.002
GOTERM_BP_ALL	positive regulation of protein ubiquitination	28	1.7	0.004	1.8	0.046	7.7	0.002
GOTERM_BP_ALL	regulation of ossification	28	1.7	0.004	1.8	0.046	7.7	0.002
GOTERM_BP_ALL	RNA splicing	52	3.2	0.0033	1.5	0.039	6.3	0.002
GOTERM_BP_ALL	organ morphogenesis	112	6.9	0.0027	1.3	0.033	5.3	0.002
GOTERM_BP_ALL	neurogenesis	156	9.7	0.0026	1.2	0.032	5	0.002
GOTERM_BP_ALL	negative regulation of peptidyl-tyrosine phosphorylation	10	0.6	0.0073	2.8	0.075	14	0.0021
GOTERM_BP_ALL	blood vessel endothelial cell migration	14	0.9	0.0057	2.3	0.062	11	0.0021
GOTERM_BP_ALL	ERAD pathway	17	1.1	0.0053	2.1	0.058	10	0.0021
GOTERM_BP_ALL	antigen processing and presentation of exogenous peptide antigen via MHC class II	17	1.1	0.0053	2.1	0.058	10	0.0021
GOTERM_BP_ALL	response to insulin	35	2.2	0.0038	1.7	0.044	7.3	0.0021
GOTERM_BP_ALL	protein-DNA complex subunit organization	37	2.3	0.0037	1.6	0.043	7.2	0.0021
GOTERM_BP_ALL	post-embryonic organ development	6	0.4	0.012	4.1	0.11	22	0.0022
GOTERM_BP_ALL	regulation of endothelial cell chemotaxis	6	0.4	0.012	4.1	0.11	22	0.0022
GOTERM_BP_ALL	nucleosome disassembly	6	0.4	0.012	4.1	0.11	22	0.0022
GOTERM_BP_ALL	protein-DNA complex disassembly	6	0.4	0.012	4.1	0.11	22	0.0022
GOTERM_BP_ALL	chromatin disassembly	6	0.4	0.012	4.1	0.11	22	0.0022
GOTERM_BP_ALL	branch elongation of an epithelium	6	0.4	0.012	4.1	0.11	22	0.0022
GOTERM_BP_ALL	regulation of mitochondrial outer membrane permeabilization involved in apoptotic signaling pathway	11	0.7	0.0071	2.6	0.073	13	0.0022
GOTERM_BP_ALL	body morphogenesis	11	0.7	0.0071	2.6	0.073	13	0.0022
GOTERM_BP_ALL	androgen receptor signaling pathway	12	0.7	0.0067	2.5	0.07	13	0.0022
GOTERM_BP_ALL	cellular response to glucocorticoid stimulus	12	0.7	0.0067	2.5	0.07	13	0.0022
GOTERM_BP_ALL	vesicle targeting	15	0.9	0.0059	2.2	0.063	11	0.0022
GOTERM_BP_ALL	myeloid cell homeostasis	21	1.3	0.0048	2	0.053	9.2	0.0022
GOTERM_BP_ALL	regulation of muscle cell differentiation	26	1.6	0.0045	1.8	0.05	8.6	0.0022
GOTERM_BP_ALL	cell junction assembly	29	1.8	0.0043	1.7	0.049	8.3	0.0022
GOTERM_BP_ALL	3'-UTR-mediated mRNA destabilization	5	0.3	0.016	4.8	0.14	27	0.0023
GOTERM_BP_ALL	regulation of Rac protein signal transduction	5	0.3	0.016	4.8	0.14	27	0.0023
GOTERM_BP_ALL	histone H2A monoubiquitination	5	0.3	0.016	4.8	0.14	27	0.0023
GOTERM_BP_ALL	miRNA mediated inhibition of translation	5	0.3	0.016	4.8	0.14	27	0.0023
GOTERM_BP_ALL	regulation of translation, ncRNA-mediated	5	0.3	0.016	4.8	0.14	27	0.0023
GOTERM_BP_ALL	negative regulation of translation, ncRNA-mediated	5	0.3	0.016	4.8	0.14	27	0.0023
GOTERM_BP_ALL	negative regulation of cysteine-type endopeptidase activity involved in apoptotic process	16	1	0.0059	2.2	0.063	11	0.0023
GOTERM_BP_ALL	protein sumoylation	22	1.4	0.005	1.9	0.056	9.6	0.0023
GOTERM_BP_ALL	male sex differentiation	25	1.5	0.0047	1.8	0.053	9	0.0023
GOTERM_BP_ALL	DNA biosynthetic process	30	1.9	0.0044	1.7	0.049	8.4	0.0023
GOTERM_BP_ALL	regulation of cell migration	81	5	0.0034	1.4	0.04	6.6	0.0023
GOTERM_BP_ALL	positive regulation of developmental process	121	7.5	0.003	1.3	0.037	5.9	0.0023
GOTERM_BP_ALL	negative regulation of histone H3-K4 methylation	3	0.2	0.04	8.7	0.27	56	0.0024
GOTERM_BP_ALL	monoubiquitinated histone H2A deubiquitination	3	0.2	0.04	8.7	0.27	56	0.0024
GOTERM_BP_ALL	intrinsic apoptotic signaling pathway in response to hypoxia	3	0.2	0.04	8.7	0.27	56	0.0024
GOTERM_BP_ALL	monoubiquitinated histone deubiquitination	3	0.2	0.04	8.7	0.27	56	0.0024
GOTERM_BP_ALL	positive regulation of neuron maturation	3	0.2	0.04	8.7	0.27	56	0.0024
GOTERM_BP_ALL	regulation of plasma membrane long-chain fatty acid transport	3	0.2	0.04	8.7	0.27	56	0.0024
GOTERM_BP_ALL	positive regulation of transcription from RNA polymerase II promoter in response to hypoxia	3	0.2	0.04	8.7	0.27	56	0.0024
GOTERM_BP_ALL	voluntary musculoskeletal movement	3	0.2	0.04	8.7	0.27	56	0.0024
GOTERM_BP_ALL	negative regulation of plasma membrane long-chain fatty acid transport	3	0.2	0.04	8.7	0.27	56	0.0024
GOTERM_BP_ALL	negative regulation of organic acid transport	3	0.2	0.04	8.7	0.27	56	0.0024
GOTERM_BP_ALL	establishment of endothelial barrier	9	0.6	0.0087	3	0.087	16	0.0024
GOTERM_BP_ALL	protein destabilization	9	0.6	0.0087	3	0.087	16	0.0024
GOTERM_BP_ALL	head morphogenesis	9	0.6	0.0087	3	0.087	16	0.0024
GOTERM_BP_ALL	regulation of epithelial to mesenchymal transition	14	0.9	0.0065	2.3	0.068	12	0.0024
GOTERM_BP_ALL	phosphatidylinositol-mediated signaling	28	1.7	0.0046	1.8	0.052	8.9	0.0024
GOTERM_BP_ALL	regulation of protein acetylation	13	0.8	0.0071	2.4	0.073	13	0.0025
GOTERM_BP_ALL	cellular response to nutrient levels	25	1.5	0.0051	1.8	0.057	9.8	0.0025
GOTERM_BP_ALL	positive regulation of DNA replication	12	0.7	0.0077	2.5	0.078	14	0.0026
GOTERM_BP_ALL	positive regulation of neuron projection development	33	2	0.0047	1.7	0.052	9	0.0026
GOTERM_BP_ALL	immune response-activating cell surface receptor signaling pathway	48	3	0.0042	1.5	0.048	8.1	0.0026
GOTERM_BP_ALL	blood vessel morphogenesis	61	3.8	0.004	1.4	0.046	7.7	0.0026
GOTERM_BP_ALL	macromolecule methylation	37	2.3	0.0048	1.6	0.053	9.2	0.0027
GOTERM_BP_ALL	positive regulation of transport	104	6.4	0.0036	1.3	0.042	7	0.0027
GOTERM_BP_ALL	negative regulation of developmental process	86	5.3	0.004	1.3	0.046	7.6	0.0027
GOTERM_BP_ALL	myeloid leukocyte differentiation	29	1.8	0.0054	1.7	0.059	10	0.0028
GOTERM_BP_ALL	positive regulation of mammary gland epithelial cell proliferation	4	0.2	0.026	5.8	0.2	41	0.0029
GOTERM_BP_ALL	positive regulation of cellular senescence	4	0.2	0.026	5.8	0.2	41	0.0029
GOTERM_BP_ALL	response to granulocyte macrophage colony-stimulating factor	4	0.2	0.026	5.8	0.2	41	0.0029
GOTERM_BP_ALL	positive regulation of early endosome to late endosome transport	4	0.2	0.026	5.8	0.2	41	0.0029
GOTERM_BP_ALL	cellular response to granulocyte macrophage colony-stimulating factor stimulus	4	0.2	0.026	5.8	0.2	41	0.0029
GOTERM_BP_ALL	regulation of endodeoxyribonuclease activity	4	0.2	0.026	5.8	0.2	41	0.0029
GOTERM_BP_ALL	regulation of protein deacetylation	9	0.6	0.01	2.9	0.099	19	0.0029
GOTERM_BP_ALL	response to growth hormone	9	0.6	0.01	2.9	0.099	19	0.0029
GOTERM_BP_ALL	regulation of intracellular steroid hormone receptor signaling pathway	13	0.8	0.0081	2.3	0.081	15	0.0029
GOTERM_BP_ALL	extrinsic apoptotic signaling pathway via death domain receptors	15	0.9	0.0074	2.2	0.075	14	0.0029
GOTERM_BP_ALL	epidermal cell differentiation	27	1.7	0.0057	1.8	0.062	11	0.0029
GOTERM_BP_ALL	neuron apoptotic process	30	1.9	0.0054	1.7	0.059	10	0.0029
GOTERM_BP_ALL	negative regulation of growth	34	2.1	0.0053	1.6	0.058	10	0.0029
GOTERM_BP_ALL	regulation of cell projection organization	69	4.3	0.0044	1.4	0.049	8.4	0.0029
GOTERM_BP_ALL	adherens junction organization	20	1.2	0.0066	1.9	0.069	12	0.003
GOTERM_BP_ALL	regulation of extrinsic apoptotic signaling pathway	25	1.5	0.006	1.8	0.064	11	0.003
GOTERM_BP_ALL	regulation of cellular component movement	92	5.7	0.0043	1.3	0.049	8.3	0.003
GOTERM_BP_ALL	positive regulation of glycoprotein metabolic process	6	0.4	0.016	3.8	0.14	27	0.0031
GOTERM_BP_ALL	intrinsic apoptotic signaling pathway in response to DNA damage by p53 class mediator	10	0.6	0.01	2.7	0.097	18	0.0031
GOTERM_BP_ALL	cellular response to dsRNA	11	0.7	0.0095	2.5	0.093	17	0.0031
GOTERM_BP_ALL	positive regulation of response to DNA damage stimulus	14	0.9	0.0082	2.2	0.082	15	0.0031
GOTERM_BP_ALL	regulation of glucose metabolic process	18	1.1	0.007	2	0.073	13	0.0031
GOTERM_BP_ALL	response to starvation	24	1.5	0.0064	1.8	0.067	12	0.0031
GOTERM_BP_ALL	activation of innate immune response	35	2.2	0.0056	1.6	0.061	11	0.0031
GOTERM_BP_ALL	microvillus organization	8	0.5	0.012	3.1	0.11	22	0.0032
GOTERM_BP_ALL	face morphogenesis	8	0.5	0.012	3.1	0.11	22	0.0032
GOTERM_BP_ALL	sister chromatid cohesion	21	1.3	0.0069	1.9	0.071	13	0.0032
GOTERM_BP_ALL	regulation of cell-substrate adhesion	27	1.7	0.0061	1.7	0.065	12	0.0032
GOTERM_BP_ALL	regulation of canonical Wnt signaling pathway	34	2.1	0.0056	1.6	0.061	11	0.0032
GOTERM_BP_ALL	mitotic sister chromatid cohesion	7	0.4	0.014	3.4	0.13	25	0.0033
GOTERM_BP_ALL	positive regulation of protein autophosphorylation	7	0.4	0.014	3.4	0.13	25	0.0033
GOTERM_BP_ALL	regulation of cell shape	23	1.4	0.0067	1.8	0.07	13	0.0033
GOTERM_BP_ALL	DNA-dependent DNA replication	23	1.4	0.0067	1.8	0.07	13	0.0033
GOTERM_BP_ALL	regulation of protein complex assembly	49	3	0.0053	1.5	0.058	10	0.0033
GOTERM_BP_ALL	chromosome segregation	44	2.7	0.0055	1.5	0.06	11	0.0033
GOTERM_BP_ALL	protein localization to endosome	5	0.3	0.021	4.4	0.17	35	0.0034
GOTERM_BP_ALL	regulation of histone H3-K9 acetylation	5	0.3	0.021	4.4	0.17	35	0.0034
GOTERM_BP_ALL	negative regulation of DNA damage response, signal transduction by p53 class mediator	5	0.3	0.021	4.4	0.17	35	0.0034
GOTERM_BP_ALL	endothelial cell migration	24	1.5	0.0069	1.8	0.071	13	0.0034
GOTERM_BP_ALL	cell migration	129	8	0.0044	1.3	0.05	8.4	0.0034
GOTERM_BP_ALL	positive regulation of protein modification by small protein conjugation or removal	29	1.8	0.0066	1.7	0.07	12	0.0035
GOTERM_BP_ALL	regulation of glycoprotein biosynthetic process	9	0.6	0.012	2.8	0.11	22	0.0036
GOTERM_BP_ALL	cellular response to corticosteroid stimulus	12	0.7	0.01	2.4	0.097	18	0.0036
GOTERM_BP_ALL	histone H3 acetylation	12	0.7	0.01	2.4	0.097	18	0.0036
GOTERM_BP_ALL	RNA secondary structure unwinding	10	0.6	0.012	2.6	0.11	21	0.0037
GOTERM_BP_ALL	regulation of viral genome replication	15	0.9	0.0092	2.1	0.091	17	0.0037
GOTERM_BP_ALL	substrate adhesion-dependent cell spreading	15	0.9	0.0092	2.1	0.091	17	0.0037
GOTERM_BP_ALL	non-canonical Wnt signaling pathway	24	1.5	0.0074	1.8	0.076	14	0.0037
GOTERM_BP_ALL	stimulatory C-type lectin receptor signaling pathway	18	1.1	0.0085	2	0.085	16	0.0038
GOTERM_BP_ALL	cardiac muscle cell differentiation	17	1.1	0.0088	2	0.087	16	0.0038
GOTERM_BP_ALL	dendrite morphogenesis	17	1.1	0.0088	2	0.087	16	0.0038
GOTERM_BP_ALL	regulation of cell growth	51	3.2	0.0061	1.5	0.064	11	0.0038
GOTERM_BP_ALL	RNA splicing, via transesterification reactions with bulged adenosine as nucleophile	40	2.5	0.0064	1.5	0.067	12	0.0038
GOTERM_BP_ALL	mRNA splicing, via spliceosome	40	2.5	0.0064	1.5	0.067	12	0.0038
GOTERM_BP_ALL	lens development in camera-type eye	13	0.8	0.01	2.3	0.099	19	0.0039
GOTERM_BP_ALL	positive regulation of striated muscle tissue development	13	0.8	0.01	2.3	0.099	19	0.0039
GOTERM_BP_ALL	positive regulation of dendrite development	13	0.8	0.01	2.3	0.099	19	0.0039
GOTERM_BP_ALL	positive regulation of muscle organ development	13	0.8	0.01	2.3	0.099	19	0.0039
GOTERM_BP_ALL	negative regulation of neuron projection development	21	1.3	0.0081	1.9	0.082	15	0.0039
GOTERM_BP_ALL	regulation of cell size	26	1.6	0.0076	1.7	0.077	14	0.0039
GOTERM_BP_ALL	cell cycle DNA replication	8	0.5	0.015	3	0.13	26	0.004
GOTERM_BP_ALL	negative regulation of cyclin-dependent protein kinase activity	8	0.5	0.015	3	0.13	26	0.004
GOTERM_BP_ALL	negative regulation of cyclin-dependent protein serine/threonine kinase activity	8	0.5	0.015	3	0.13	26	0.004
GOTERM_BP_ALL	establishment or maintenance of epithelial cell apical/basal polarity	8	0.5	0.015	3	0.13	26	0.004
GOTERM_BP_ALL	autophagosome maturation	8	0.5	0.015	3	0.13	26	0.004
GOTERM_BP_ALL	regulation of protein targeting	40	2.5	0.0068	1.5	0.071	13	0.004
GOTERM_BP_ALL	DNA repair	64	4	0.006	1.4	0.064	11	0.004
GOTERM_BP_ALL	regulation of dendritic spine development	12	0.7	0.011	2.3	0.11	21	0.0041
GOTERM_BP_ALL	single-organism metabolic process	394	24.4	0.0046	1.1	0.052	8.8	0.0041
GOTERM_BP_ALL	pyrimidine nucleobase metabolic process	6	0.4	0.02	3.6	0.17	33	0.0042
GOTERM_BP_ALL	positive regulation of cardiac muscle cell differentiation	6	0.4	0.02	3.6	0.17	33	0.0042
GOTERM_BP_ALL	regulation of cell migration involved in sprouting angiogenesis	6	0.4	0.02	3.6	0.17	33	0.0042
GOTERM_BP_ALL	histone H2A ubiquitination	6	0.4	0.02	3.6	0.17	33	0.0042
GOTERM_BP_ALL	positive regulation of cell migration	50	3.1	0.0065	1.5	0.068	12	0.0042
GOTERM_BP_ALL	response to peptide hormone	51	3.2	0.0067	1.5	0.07	13	0.0042
GOTERM_BP_ALL	regulation of gene silencing by miRNA	7	0.4	0.018	3.2	0.15	30	0.0043
GOTERM_BP_ALL	positive regulation of protein localization to cell periphery	9	0.6	0.014	2.7	0.13	25	0.0043
GOTERM_BP_ALL	positive regulation of protein localization to plasma membrane	9	0.6	0.014	2.7	0.13	25	0.0043
GOTERM_BP_ALL	regulation of adherens junction organization	11	0.7	0.013	2.4	0.11	22	0.0043
GOTERM_BP_ALL	embryonic placenta development	16	1	0.01	2.1	0.097	18	0.0043
GOTERM_BP_ALL	positive regulation of innate immune response	39	2.4	0.0073	1.5	0.075	14	0.0043
GOTERM_BP_ALL	membrane organization	113	7	0.0057	1.3	0.061	11	0.0043
GOTERM_BP_ALL	cellular senescence	10	0.6	0.014	2.6	0.12	24	0.0044
GOTERM_BP_ALL	regulation of centrosome cycle	10	0.6	0.014	2.6	0.12	24	0.0044
GOTERM_BP_ALL	positive regulation of muscle tissue development	13	0.8	0.012	2.2	0.11	21	0.0044
GOTERM_BP_ALL	regulation of protein localization to cell periphery	13	0.8	0.012	2.2	0.11	21	0.0044
GOTERM_BP_ALL	positive regulation of binding	22	1.4	0.0091	1.8	0.089	17	0.0044
GOTERM_BP_ALL	stem cell population maintenance	22	1.4	0.0091	1.8	0.089	17	0.0044
GOTERM_BP_ALL	renal system development	38	2.4	0.0075	1.6	0.076	14	0.0044
GOTERM_BP_ALL	tissue migration	33	2	0.0078	1.6	0.079	14	0.0044
GOTERM_BP_ALL	epithelial cell migration	32	2	0.0079	1.6	0.08	15	0.0044
GOTERM_BP_ALL	establishment of protein localization to membrane	47	2.9	0.0072	1.5	0.074	13	0.0045
GOTERM_BP_ALL	locomotion	161	10	0.0055	1.2	0.06	11	0.0045
GOTERM_BP_ALL	innate immune response activating cell surface receptor signaling pathway	18	1.1	0.01	1.9	0.098	19	0.0046
GOTERM_BP_ALL	endoplasmic reticulum unfolded protein response	21	1.3	0.0096	1.8	0.094	18	0.0046
GOTERM_BP_ALL	regulation of translational initiation	15	0.9	0.011	2.1	0.11	20	0.0047
GOTERM_BP_ALL	response to dsRNA	15	0.9	0.011	2.1	0.11	20	0.0047
GOTERM_BP_ALL	response to light stimulus	38	2.4	0.0079	1.5	0.08	15	0.0047
GOTERM_BP_ALL	cell-cell adhesion	126	7.8	0.006	1.3	0.064	11	0.0047
GOTERM_BP_ALL	multicellular organism growth	20	1.2	0.01	1.9	0.097	18	0.0048
GOTERM_BP_ALL	RNA splicing, via transesterification reactions	40	2.5	0.0079	1.5	0.08	15	0.0048
GOTERM_BP_ALL	outer ear morphogenesis	4	0.2	0.037	5.1	0.26	53	0.0049
GOTERM_BP_ALL	Notch signaling involved in heart development	4	0.2	0.037	5.1	0.26	53	0.0049
GOTERM_BP_ALL	monoubiquitinated protein deubiquitination	4	0.2	0.037	5.1	0.26	53	0.0049
GOTERM_BP_ALL	positive regulation of cell aging	4	0.2	0.037	5.1	0.26	53	0.0049
GOTERM_BP_ALL	regulation of epithelial cell proliferation involved in lung morphogenesis	4	0.2	0.037	5.1	0.26	53	0.0049
GOTERM_BP_ALL	regulation of deoxyribonuclease activity	4	0.2	0.037	5.1	0.26	53	0.0049
GOTERM_BP_ALL	cell migration involved in sprouting angiogenesis	8	0.5	0.018	2.9	0.15	30	0.0049
GOTERM_BP_ALL	positive regulation of substrate adhesion-dependent cell spreading	8	0.5	0.018	2.9	0.15	30	0.0049
GOTERM_BP_ALL	negative regulation of organelle organization	41	2.5	0.0082	1.5	0.082	15	0.0049
GOTERM_BP_ALL	positive regulation by host of viral transcription	5	0.3	0.028	4.1	0.21	43	0.005
GOTERM_BP_ALL	positive regulation of DNA-dependent DNA replication	5	0.3	0.028	4.1	0.21	43	0.005
GOTERM_BP_ALL	lung development	26	1.6	0.0094	1.7	0.092	17	0.005
GOTERM_BP_ALL	positive regulation of immune response	79	4.9	0.0069	1.3	0.072	13	0.005
GOTERM_BP_ALL	single-organism intracellular transport	80	5	0.007	1.3	0.072	13	0.005
GOTERM_BP_ALL	multi-organism cellular localization	13	0.8	0.013	2.2	0.12	23	0.0051
GOTERM_BP_ALL	cellular response to UV	13	0.8	0.013	2.2	0.12	23	0.0051
GOTERM_BP_ALL	multi-organism intracellular transport	13	0.8	0.013	2.2	0.12	23	0.0051
GOTERM_BP_ALL	positive regulation of NF-kappaB transcription factor activity	21	1.3	0.01	1.8	0.099	19	0.0051
GOTERM_BP_ALL	positive regulation of cell projection organization	40	2.5	0.0084	1.5	0.083	16	0.0051
GOTERM_BP_ALL	Wnt signaling pathway, calcium modulating pathway	9	0.6	0.017	2.7	0.14	29	0.0052
GOTERM_BP_ALL	heart valve development	9	0.6	0.017	2.7	0.14	29	0.0052
GOTERM_BP_ALL	regulation of substrate adhesion-dependent cell spreading	10	0.6	0.016	2.5	0.14	27	0.0052
GOTERM_BP_ALL	prostate gland development	10	0.6	0.016	2.5	0.14	27	0.0052
GOTERM_BP_ALL	phosphatidylinositol 3-kinase signaling	17	1.1	0.012	2	0.11	21	0.0052
GOTERM_BP_ALL	pattern recognition receptor signaling pathway	24	1.5	0.01	1.7	0.097	18	0.0052
GOTERM_BP_ALL	kidney development	36	2.2	0.0088	1.6	0.087	16	0.0052
GOTERM_BP_ALL	establishment of protein localization to plasma membrane	22	1.4	0.011	1.8	0.1	19	0.0053
GOTERM_BP_ALL	regulation of phosphatidylinositol 3-kinase signaling	22	1.4	0.011	1.8	0.1	19	0.0053
GOTERM_BP_ALL	regulation of viral life cycle	26	1.6	0.01	1.7	0.097	18	0.0053
GOTERM_BP_ALL	regulation of histone deacetylation	7	0.4	0.021	3.1	0.17	35	0.0054
GOTERM_BP_ALL	regulation of cardiac muscle cell differentiation	7	0.4	0.021	3.1	0.17	35	0.0054
GOTERM_BP_ALL	cardiac muscle tissue development	27	1.7	0.01	1.7	0.097	18	0.0054
GOTERM_BP_ALL	epithelium migration	32	2	0.0095	1.6	0.093	17	0.0054
GOTERM_BP_ALL	pericardium development	6	0.4	0.025	3.5	0.19	40	0.0056
GOTERM_BP_ALL	striated muscle cell differentiation	34	2.1	0.0097	1.6	0.094	18	0.0056
GOTERM_BP_ALL	thelarche	3	0.2	0.063	6.9	0.37	73	0.0057
GOTERM_BP_ALL	positive regulation of protein localization to early endosome	3	0.2	0.063	6.9	0.37	73	0.0057
GOTERM_BP_ALL	plasma membrane long-chain fatty acid transport	3	0.2	0.063	6.9	0.37	73	0.0057
GOTERM_BP_ALL	fatty acid transmembrane transport	3	0.2	0.063	6.9	0.37	73	0.0057
GOTERM_BP_ALL	mammary gland branching involved in thelarche	3	0.2	0.063	6.9	0.37	73	0.0057
GOTERM_BP_ALL	regulation of inositol 1,4,5-trisphosphate-sensitive calcium-release channel activity	3	0.2	0.063	6.9	0.37	73	0.0057
GOTERM_BP_ALL	regulation of protein localization to early endosome	3	0.2	0.063	6.9	0.37	73	0.0057
GOTERM_BP_ALL	regulation of hematopoietic stem cell differentiation	3	0.2	0.063	6.9	0.37	73	0.0057
GOTERM_BP_ALL	negative regulation of DNA endoreduplication	3	0.2	0.063	6.9	0.37	73	0.0057
GOTERM_BP_ALL	cellular response to insulin-like growth factor stimulus	3	0.2	0.063	6.9	0.37	73	0.0057
GOTERM_BP_ALL	interleukin-4 secretion	3	0.2	0.063	6.9	0.37	73	0.0057
GOTERM_BP_ALL	branch elongation involved in mammary gland duct branching	3	0.2	0.063	6.9	0.37	73	0.0057
GOTERM_BP_ALL	maintenance of cell number	22	1.4	0.011	1.8	0.11	21	0.0057
GOTERM_BP_ALL	positive regulation of vasculature development	22	1.4	0.011	1.8	0.11	21	0.0057
GOTERM_BP_ALL	cytoplasmic pattern recognition receptor signaling pathway	11	0.7	0.016	2.4	0.14	28	0.0058
GOTERM_BP_ALL	fibroblast growth factor receptor signaling pathway	17	1.1	0.013	1.9	0.12	23	0.0058
GOTERM_BP_ALL	regulation of protein binding	26	1.6	0.011	1.7	0.1	20	0.0058
GOTERM_BP_ALL	movement of cell or subcellular component	185	11.5	0.0069	1.2	0.072	13	0.0058
GOTERM_BP_ALL	negative regulation of protein catabolic process	16	1	0.013	2	0.12	24	0.0059
GOTERM_BP_ALL	regulation of striated muscle cell differentiation	16	1	0.013	2	0.12	24	0.0059
GOTERM_BP_ALL	nuclear envelope organization	15	0.9	0.014	2	0.12	24	0.0059
GOTERM_BP_ALL	skeletal system development	59	3.7	0.0087	1.4	0.086	16	0.0059
GOTERM_BP_ALL	neuron development	106	6.6	0.0079	1.3	0.08	15	0.0059
GOTERM_BP_ALL	cellular response to unfolded protein	21	1.3	0.012	1.8	0.11	22	0.006
GOTERM_BP_ALL	single-organism cellular process	1102	68.3	0.0063	1	0.067	12	0.006
GOTERM_BP_ALL	negative regulation of BMP signaling pathway	10	0.6	0.018	2.5	0.15	30	0.0061
GOTERM_BP_ALL	positive regulation of sequence-specific DNA binding transcription factor activity	32	2	0.011	1.6	0.1	19	0.0061
GOTERM_BP_ALL	positive regulation of cardiac muscle tissue development	9	0.6	0.019	2.6	0.16	33	0.0062
GOTERM_BP_ALL	antigen processing and presentation of peptide antigen	26	1.6	0.012	1.7	0.11	21	0.0062
GOTERM_BP_ALL	positive regulation of protein complex assembly	31	1.9	0.011	1.6	0.1	20	0.0062
GOTERM_BP_ALL	sister chromatid segregation	31	1.9	0.011	1.6	0.1	20	0.0062
GOTERM_BP_ALL	angiogenesis	51	3.2	0.0096	1.4	0.093	18	0.0062
GOTERM_BP_ALL	regulation of histone methylation	12	0.7	0.016	2.2	0.14	28	0.0063
GOTERM_BP_ALL	positive regulation of angiogenesis	20	1.2	0.013	1.8	0.12	23	0.0063
GOTERM_BP_ALL	regulation of MAP kinase activity	42	2.6	0.01	1.5	0.098	19	0.0063
GOTERM_BP_ALL	aging	37	2.3	0.011	1.5	0.1	19	0.0064
GOTERM_BP_ALL	regulation of mitochondrial membrane permeability	13	0.8	0.016	2.1	0.14	28	0.0065
GOTERM_BP_ALL	sprouting angiogenesis	13	0.8	0.016	2.1	0.14	28	0.0065
GOTERM_BP_ALL	membrane docking	13	0.8	0.016	2.1	0.14	28	0.0065
GOTERM_BP_ALL	transport of virus	13	0.8	0.016	2.1	0.14	28	0.0065
GOTERM_BP_ALL	sprouting angiogenesis	13	0.8	0.016	2.1	0.14	28	0.0065
GOTERM_BP_ALL	antigen processing and presentation of exogenous peptide antigen	24	1.5	0.012	1.7	0.11	22	0.0065
GOTERM_BP_ALL	phosphatidylinositol phosphorylation	16	1	0.015	2	0.13	26	0.0066
GOTERM_BP_ALL	apoptotic mitochondrial changes	19	1.2	0.014	1.8	0.12	24	0.0066
GOTERM_BP_ALL	regulation of ubiquitin-protein transferase activity	19	1.2	0.014	1.8	0.12	24	0.0066
GOTERM_BP_ALL	regulation of extrinsic apoptotic signaling pathway via death domain receptors	11	0.7	0.018	2.3	0.15	31	0.0067
GOTERM_BP_ALL	respiratory tube development	26	1.6	0.012	1.7	0.11	22	0.0067
GOTERM_BP_ALL	protein localization to plasma membrane	29	1.8	0.012	1.6	0.11	21	0.0067
GOTERM_BP_ALL	positive regulation of transcription from RNA polymerase II promoter involved in cellular response to chemical stimulus	7	0.4	0.025	3	0.2	40	0.0068
GOTERM_BP_ALL	regulation of transcription from RNA polymerase III promoter	7	0.4	0.025	3	0.2	40	0.0068
GOTERM_BP_ALL	regulation of dephosphorylation	22	1.4	0.013	1.8	0.12	23	0.0068
GOTERM_BP_ALL	negative regulation of dendrite morphogenesis	5	0.3	0.035	3.8	0.25	51	0.0069
GOTERM_BP_ALL	histone H3-K4 trimethylation	5	0.3	0.035	3.8	0.25	51	0.0069
GOTERM_BP_ALL	positive regulation of intracellular steroid hormone receptor signaling pathway	5	0.3	0.035	3.8	0.25	51	0.0069
GOTERM_BP_ALL	negative regulation of DNA repair	5	0.3	0.035	3.8	0.25	51	0.0069
GOTERM_BP_ALL	positive regulation of vacuolar transport	5	0.3	0.035	3.8	0.25	51	0.0069
GOTERM_BP_ALL	regulation of centriole replication	5	0.3	0.035	3.8	0.25	51	0.0069
GOTERM_BP_ALL	response to laminar fluid shear stress	5	0.3	0.035	3.8	0.25	51	0.0069
GOTERM_BP_ALL	protein modification by small protein removal	23	1.4	0.013	1.7	0.12	24	0.0069
GOTERM_BP_ALL	regulation of cell adhesion	74	4.6	0.0097	1.3	0.095	18	0.0069
GOTERM_BP_ALL	developmental growth	68	4.2	0.0099	1.3	0.096	18	0.0069
GOTERM_BP_ALL	protein localization to cell periphery	31	1.9	0.012	1.6	0.11	22	0.007
GOTERM_BP_ALL	response to extracellular stimulus	53	3.3	0.011	1.4	0.1	19	0.007
GOTERM_BP_ALL	face development	10	0.6	0.02	2.4	0.17	34	0.0071
GOTERM_BP_ALL	positive regulation of telomere maintenance	10	0.6	0.02	2.4	0.17	34	0.0071
GOTERM_BP_ALL	negative regulation of autophagy	12	0.7	0.018	2.2	0.15	31	0.0071
GOTERM_BP_ALL	mammary gland epithelium development	12	0.7	0.018	2.2	0.15	31	0.0071
GOTERM_BP_ALL	negative regulation of cellular component organization	72	4.5	0.01	1.3	0.097	18	0.0071
GOTERM_BP_ALL	negative regulation of binding	21	1.3	0.014	1.8	0.13	25	0.0072
GOTERM_BP_ALL	protein deubiquitination	21	1.3	0.014	1.8	0.13	25	0.0072
GOTERM_BP_ALL	BMP signaling pathway	21	1.3	0.014	1.8	0.13	25	0.0072
GOTERM_BP_ALL	RNA replication	6	0.4	0.03	3.3	0.22	46	0.0073
GOTERM_BP_ALL	microtubule nucleation	6	0.4	0.03	3.3	0.22	46	0.0073
GOTERM_BP_ALL	negative regulation of gene silencing	6	0.4	0.03	3.3	0.22	46	0.0073
GOTERM_BP_ALL	viral RNA genome replication	6	0.4	0.03	3.3	0.22	46	0.0073
GOTERM_BP_ALL	embryonic eye morphogenesis	8	0.5	0.024	2.7	0.19	39	0.0073
GOTERM_BP_ALL	tRNA transport	8	0.5	0.024	2.7	0.19	39	0.0073
GOTERM_BP_ALL	positive regulation of MAPK cascade	58	3.6	0.011	1.4	0.1	19	0.0073
GOTERM_BP_ALL	protein exit from endoplasmic reticulum	9	0.6	0.022	2.5	0.18	36	0.0074
GOTERM_BP_ALL	translesion synthesis	9	0.6	0.022	2.5	0.18	36	0.0074
GOTERM_BP_ALL	protein import into nucleus, translocation	9	0.6	0.022	2.5	0.18	36	0.0074
GOTERM_BP_ALL	regulation of dendrite morphogenesis	13	0.8	0.018	2.1	0.15	31	0.0074
GOTERM_BP_ALL	cellular response to drug	13	0.8	0.018	2.1	0.15	31	0.0074
GOTERM_BP_ALL	vasculogenesis	13	0.8	0.018	2.1	0.15	31	0.0074
GOTERM_BP_ALL	cell-substrate junction assembly	15	0.9	0.017	2	0.15	29	0.0074
GOTERM_BP_ALL	regulation of fat cell differentiation	18	1.1	0.016	1.9	0.14	27	0.0075
GOTERM_BP_ALL	negative regulation of protein ubiquitination	20	1.2	0.015	1.8	0.13	26	0.0075
GOTERM_BP_ALL	regulation of protein localization to nucleus	30	1.9	0.013	1.6	0.12	23	0.0076
GOTERM_BP_ALL	cell-cell junction organization	30	1.9	0.013	1.6	0.12	23	0.0076
GOTERM_BP_ALL	positive regulation of cytoplasmic transport	4	0.2	0.049	4.6	0.32	63	0.0077
GOTERM_BP_ALL	regulation of neuron maturation	4	0.2	0.049	4.6	0.32	63	0.0077
GOTERM_BP_ALL	histone H3-K36 methylation	4	0.2	0.049	4.6	0.32	63	0.0077
GOTERM_BP_ALL	regulation of glucokinase activity	4	0.2	0.049	4.6	0.32	63	0.0077
GOTERM_BP_ALL	negative regulation of phosphatidylinositol 3-kinase signaling	4	0.2	0.049	4.6	0.32	63	0.0077
GOTERM_BP_ALL	regulation of carbohydrate metabolic process	25	1.5	0.014	1.7	0.13	25	0.0077
GOTERM_BP_ALL	protein export from nucleus	11	0.7	0.021	2.3	0.17	34	0.0078
GOTERM_BP_ALL	mRNA-containing ribonucleoprotein complex export from nucleus	17	1.1	0.017	1.9	0.14	29	0.0078
GOTERM_BP_ALL	mRNA export from nucleus	17	1.1	0.017	1.9	0.14	29	0.0078
GOTERM_BP_ALL	protein O-linked glycosylation	17	1.1	0.017	1.9	0.14	29	0.0078
GOTERM_BP_ALL	regulation of innate immune response	45	2.8	0.012	1.4	0.11	22	0.0079
GOTERM_BP_ALL	regulation of nervous system development	86	5.3	0.011	1.3	0.1	20	0.0079
GOTERM_BP_ALL	regulation of developmental growth	39	2.4	0.013	1.5	0.12	23	0.008
GOTERM_BP_ALL	regulation of protein tyrosine kinase activity	12	0.7	0.02	2.2	0.17	34	0.0081
GOTERM_BP_ALL	positive regulation of cell motility	50	3.1	0.012	1.4	0.11	22	0.0081
GOTERM_BP_ALL	negative regulation of Wnt signaling pathway	28	1.7	0.015	1.6	0.13	25	0.0082
GOTERM_BP_ALL	response to mechanical stimulus	28	1.7	0.015	1.6	0.13	25	0.0082
GOTERM_BP_ALL	regulation of cell junction assembly	13	0.8	0.02	2.1	0.17	33	0.0083
GOTERM_BP_ALL	positive regulation of mesenchymal cell proliferation	7	0.4	0.03	2.9	0.22	46	0.0084
GOTERM_BP_ALL	positive regulation of histone acetylation	7	0.4	0.03	2.9	0.22	46	0.0084
GOTERM_BP_ALL	TRIF-dependent toll-like receptor signaling pathway	7	0.4	0.03	2.9	0.22	46	0.0084
GOTERM_BP_ALL	regulation of ERAD pathway	7	0.4	0.03	2.9	0.22	46	0.0084
GOTERM_BP_ALL	negative regulation of signal transduction by p53 class mediator	7	0.4	0.03	2.9	0.22	46	0.0084
GOTERM_BP_ALL	regulation of mitochondrion organization	31	1.9	0.015	1.6	0.13	25	0.0085
GOTERM_BP_ALL	positive regulation of cellular component movement	51	3.2	0.013	1.4	0.12	23	0.0085
GOTERM_BP_ALL	negative regulation of extrinsic apoptotic signaling pathway	17	1.1	0.018	1.9	0.15	31	0.0086
GOTERM_BP_ALL	cardiocyte differentiation	19	1.2	0.017	1.8	0.15	30	0.0086
GOTERM_BP_ALL	regulation of glycoprotein metabolic process	9	0.6	0.026	2.5	0.2	41	0.0087
GOTERM_BP_ALL	heart valve morphogenesis	8	0.5	0.028	2.6	0.21	43	0.0088
GOTERM_BP_ALL	chromatin remodeling	24	1.5	0.016	1.7	0.14	28	0.0088
GOTERM_BP_ALL	homeostatic process	169	10.5	0.011	1.2	0.11	20	0.0088
GOTERM_BP_ALL	positive regulation of DNA biosynthetic process	11	0.7	0.023	2.2	0.18	37	0.0089
GOTERM_BP_ALL	positive regulation of striated muscle cell differentiation	11	0.7	0.023	2.2	0.18	37	0.0089
GOTERM_BP_ALL	regulation of DNA binding	16	1	0.019	1.9	0.16	32	0.0089
GOTERM_BP_ALL	positive regulation of protein import into nucleus	16	1	0.019	1.9	0.16	32	0.0089
GOTERM_BP_ALL	single organism reproductive process	130	8.1	0.011	1.2	0.1	20	0.0091
GOTERM_BP_ALL	response to osmotic stress	12	0.7	0.023	2.1	0.18	37	0.0092
GOTERM_BP_ALL	cytokine production	72	4.5	0.013	1.3	0.11	22	0.0092
GOTERM_BP_ALL	male genitalia development	6	0.4	0.037	3.1	0.26	53	0.0093
GOTERM_BP_ALL	negative regulation of protein tyrosine kinase activity	6	0.4	0.037	3.1	0.26	53	0.0093
GOTERM_BP_ALL	dendritic spine development	13	0.8	0.022	2.1	0.18	36	0.0093
GOTERM_BP_ALL	cellular response to radiation	22	1.4	0.018	1.7	0.15	30	0.0093
GOTERM_BP_ALL	cellular response to topologically incorrect protein	22	1.4	0.018	1.7	0.15	30	0.0093
GOTERM_BP_ALL	positive regulation of transcription regulatory region DNA binding	5	0.3	0.044	3.6	0.29	59	0.0094
GOTERM_BP_ALL	histone H4-K8 acetylation	5	0.3	0.044	3.6	0.29	59	0.0094
GOTERM_BP_ALL	positive regulation of transforming growth factor beta production	5	0.3	0.044	3.6	0.29	59	0.0094
GOTERM_BP_ALL	response to follicle-stimulating hormone	5	0.3	0.044	3.6	0.29	59	0.0094
GOTERM_BP_ALL	histone H4-K5 acetylation	5	0.3	0.044	3.6	0.29	59	0.0094
GOTERM_BP_ALL	lipid phosphorylation	17	1.1	0.02	1.9	0.16	33	0.0094
GOTERM_BP_ALL	positive regulation of cell-substrate adhesion	17	1.1	0.02	1.9	0.16	33	0.0094
GOTERM_BP_ALL	mesenchymal cell development	24	1.5	0.017	1.7	0.15	30	0.0095
GOTERM_BP_ALL	regulation of cell-substrate junction assembly	10	0.6	0.026	2.3	0.2	41	0.0096
GOTERM_BP_ALL	regulation of focal adhesion assembly	10	0.6	0.026	2.3	0.2	41	0.0096
GOTERM_BP_ALL	regulation of telomere maintenance via telomere lengthening	10	0.6	0.026	2.3	0.2	41	0.0096
GOTERM_BP_ALL	positive regulation of peptidyl-lysine acetylation	7	0.4	0.035	2.8	0.25	51	0.01
GOTERM_BP_ALL	positive regulation of telomerase activity	7	0.4	0.035	2.8	0.25	51	0.01
GOTERM_BP_ALL	cellular response to glucose starvation	7	0.4	0.035	2.8	0.25	51	0.01
GOTERM_BP_ALL	cellular response to dexamethasone stimulus	7	0.4	0.035	2.8	0.25	51	0.01
GOTERM_BP_ALL	axis elongation	7	0.4	0.035	2.8	0.25	51	0.01
GOTERM_BP_ALL	mRNA stabilization	8	0.5	0.032	2.6	0.23	48	0.01
GOTERM_BP_ALL	response to dexamethasone	8	0.5	0.032	2.6	0.23	48	0.01
GOTERM_BP_ALL	protein K63-linked ubiquitination	9	0.6	0.029	2.4	0.22	45	0.01
GOTERM_BP_ALL	genitalia development	9	0.6	0.029	2.4	0.22	45	0.01
GOTERM_BP_ALL	cellular response to ionizing radiation	11	0.7	0.026	2.2	0.2	41	0.01
GOTERM_BP_ALL	intrinsic apoptotic signaling pathway in response to endoplasmic reticulum stress	11	0.7	0.026	2.2	0.2	41	0.01
GOTERM_BP_ALL	regulation of protein localization to plasma membrane	12	0.7	0.025	2.1	0.2	40	0.01
GOTERM_BP_ALL	spindle assembly	15	0.9	0.022	1.9	0.18	36	0.01
GOTERM_BP_ALL	regulation of macroautophagy	19	1.2	0.02	1.8	0.17	34	0.01
GOTERM_BP_ALL	NIK/NF-kappaB signaling	17	1.1	0.021	1.8	0.17	35	0.01
GOTERM_BP_ALL	ribonucleoprotein complex subunit organization	30	1.9	0.018	1.6	0.15	30	0.01
GOTERM_BP_ALL	activation of protein kinase activity	38	2.4	0.016	1.5	0.14	28	0.01
GOTERM_BP_ALL	response to metal ion	39	2.4	0.017	1.5	0.14	28	0.01
GOTERM_BP_ALL	localization of cell	139	8.6	0.012	1.2	0.11	22	0.01
GOTERM_BP_ALL	cell motility	139	8.6	0.012	1.2	0.11	22	0.01
GOTERM_BP_ALL	reproductive process	143	8.9	0.013	1.2	0.11	22	0.01
GOTERM_BP_ALL	protein localization to early endosome	3	0.2	0.089	5.8	0.47	84	0.011
GOTERM_BP_ALL	microtubule anchoring at centrosome	3	0.2	0.089	5.8	0.47	84	0.011
GOTERM_BP_ALL	transmembrane receptor protein tyrosine phosphatase signaling pathway	3	0.2	0.089	5.8	0.47	84	0.011
GOTERM_BP_ALL	fat pad development	3	0.2	0.089	5.8	0.47	84	0.011
GOTERM_BP_ALL	arterial endothelial cell differentiation	3	0.2	0.089	5.8	0.47	84	0.011
GOTERM_BP_ALL	endonucleolytic cleavage in 5'-ETS of tricistronic rRNA transcript (SSU-rRNA, 5.8S rRNA, LSU-rRNA)	3	0.2	0.089	5.8	0.47	84	0.011
GOTERM_BP_ALL	regulation of fibroblast growth factor production	3	0.2	0.089	5.8	0.47	84	0.011
GOTERM_BP_ALL	cellular response to testosterone stimulus	3	0.2	0.089	5.8	0.47	84	0.011
GOTERM_BP_ALL	regulation of protein complex stability	3	0.2	0.089	5.8	0.47	84	0.011
GOTERM_BP_ALL	'de novo' pyrimidine nucleobase biosynthetic process	3	0.2	0.089	5.8	0.47	84	0.011
GOTERM_BP_ALL	fibroblast growth factor production	3	0.2	0.089	5.8	0.47	84	0.011
GOTERM_BP_ALL	regulation of histone H3-K14 acetylation	3	0.2	0.089	5.8	0.47	84	0.011
GOTERM_BP_ALL	primitive hemopoiesis	3	0.2	0.089	5.8	0.47	84	0.011
GOTERM_BP_ALL	positive regulation of protein glycosylation	3	0.2	0.089	5.8	0.47	84	0.011
GOTERM_BP_ALL	positive regulation of cytoplasmic mRNA processing body assembly	3	0.2	0.089	5.8	0.47	84	0.011
GOTERM_BP_ALL	pyrimidine nucleobase biosynthetic process	3	0.2	0.089	5.8	0.47	84	0.011
GOTERM_BP_ALL	positive regulation of intrinsic apoptotic signaling pathway in response to DNA damage	3	0.2	0.089	5.8	0.47	84	0.011
GOTERM_BP_ALL	positive regulation of sulfur metabolic process	3	0.2	0.089	5.8	0.47	84	0.011
GOTERM_BP_ALL	regulation of hexokinase activity	4	0.2	0.063	4.2	0.37	73	0.011
GOTERM_BP_ALL	negative regulation of cell migration involved in sprouting angiogenesis	4	0.2	0.063	4.2	0.37	73	0.011
GOTERM_BP_ALL	negative regulation of epidermal growth factor-activated receptor activity	4	0.2	0.063	4.2	0.37	73	0.011
GOTERM_BP_ALL	regulation of production of miRNAs involved in gene silencing by miRNA	4	0.2	0.063	4.2	0.37	73	0.011
GOTERM_BP_ALL	regulation of cell-cell adhesion mediated by cadherin	4	0.2	0.063	4.2	0.37	73	0.011
GOTERM_BP_ALL	embryonic viscerocranium morphogenesis	4	0.2	0.063	4.2	0.37	73	0.011
GOTERM_BP_ALL	negative regulation of protein autophosphorylation	4	0.2	0.063	4.2	0.37	73	0.011
GOTERM_BP_ALL	positive regulation of endothelial cell chemotaxis	4	0.2	0.063	4.2	0.37	73	0.011
GOTERM_BP_ALL	transcription from RNA polymerase III promoter	10	0.6	0.029	2.3	0.22	45	0.011
GOTERM_BP_ALL	protein localization to vacuole	10	0.6	0.029	2.3	0.22	45	0.011
GOTERM_BP_ALL	positive regulation of protein import	16	1	0.023	1.9	0.18	37	0.011
GOTERM_BP_ALL	positive regulation of muscle cell differentiation	15	0.9	0.024	1.9	0.19	39	0.011
GOTERM_BP_ALL	negative regulation of DNA metabolic process	18	1.1	0.022	1.8	0.18	36	0.011
GOTERM_BP_ALL	tube formation	21	1.3	0.02	1.7	0.17	34	0.011
GOTERM_BP_ALL	mesenchymal cell differentiation	25	1.5	0.02	1.6	0.16	33	0.011
GOTERM_BP_ALL	antigen processing and presentation of exogenous antigen	24	1.5	0.02	1.6	0.16	33	0.011
GOTERM_BP_ALL	epidermis development	38	2.4	0.018	1.5	0.15	30	0.011
GOTERM_BP_ALL	cellular carbohydrate metabolic process	35	2.2	0.018	1.5	0.15	30	0.011
GOTERM_BP_ALL	regulation of organ morphogenesis	33	2	0.018	1.5	0.15	31	0.011
GOTERM_BP_ALL	positive regulation of neuron differentiation	39	2.4	0.018	1.5	0.15	31	0.011
GOTERM_BP_ALL	reproduction	143	8.9	0.013	1.2	0.12	23	0.011
GOTERM_BP_ALL	negative regulation of T cell receptor signaling pathway	5	0.3	0.053	3.4	0.34	67	0.012
GOTERM_BP_ALL	negative regulation of anoikis	5	0.3	0.053	3.4	0.34	67	0.012
GOTERM_BP_ALL	positive regulation of extrinsic apoptotic signaling pathway via death domain receptors	5	0.3	0.053	3.4	0.34	67	0.012
GOTERM_BP_ALL	regulation of protein import into nucleus, translocation	5	0.3	0.053	3.4	0.34	67	0.012
GOTERM_BP_ALL	establishment of epithelial cell polarity	6	0.4	0.044	3	0.29	59	0.012
GOTERM_BP_ALL	regulation of intrinsic apoptotic signaling pathway by p53 class mediator	6	0.4	0.044	3	0.29	59	0.012
GOTERM_BP_ALL	SMAD protein import into nucleus	6	0.4	0.044	3	0.29	59	0.012
GOTERM_BP_ALL	NLS-bearing protein import into nucleus	6	0.4	0.044	3	0.29	59	0.012
GOTERM_BP_ALL	mammary gland duct morphogenesis	7	0.4	0.041	2.7	0.28	56	0.012
GOTERM_BP_ALL	RNA stabilization	8	0.5	0.037	2.5	0.26	53	0.012
GOTERM_BP_ALL	intracellular transport of virus	12	0.7	0.028	2.1	0.21	43	0.012
GOTERM_BP_ALL	negative regulation of cysteine-type endopeptidase activity	16	1	0.025	1.8	0.19	40	0.012
GOTERM_BP_ALL	negative regulation of catabolic process	21	1.3	0.022	1.7	0.18	36	0.012
GOTERM_BP_ALL	response to ionizing radiation	21	1.3	0.023	1.7	0.19	38	0.012
GOTERM_BP_ALL	morphogenesis of a polarized epithelium	20	1.2	0.024	1.7	0.19	38	0.012
GOTERM_BP_ALL	regulation of protein kinase B signaling	19	1.2	0.024	1.7	0.19	38	0.012
GOTERM_BP_ALL	establishment of protein localization to mitochondrion	26	1.6	0.02	1.6	0.17	34	0.012
GOTERM_BP_ALL	response to ketone	24	1.5	0.021	1.6	0.17	35	0.012
GOTERM_BP_ALL	regulation of organelle assembly	23	1.4	0.021	1.6	0.17	35	0.012
GOTERM_BP_ALL	positive regulation of epithelial cell proliferation	23	1.4	0.021	1.6	0.17	35	0.012
GOTERM_BP_ALL	multi-organism process	232	14.4	0.014	1.1	0.13	25	0.012
GOTERM_BP_ALL	regulation of morphogenesis of a branching structure	10	0.6	0.033	2.2	0.24	49	0.013
GOTERM_BP_ALL	negative regulation of ossification	12	0.7	0.031	2	0.23	47	0.013
GOTERM_BP_ALL	regulation of telomere maintenance	12	0.7	0.031	2	0.23	47	0.013
GOTERM_BP_ALL	regulation of chromosome segregation	14	0.9	0.028	1.9	0.21	43	0.013
GOTERM_BP_ALL	response to calcium ion	18	1.1	0.025	1.8	0.2	40	0.013
GOTERM_BP_ALL	regulation of osteoblast differentiation	17	1.1	0.027	1.8	0.21	42	0.013
GOTERM_BP_ALL	spindle organization	17	1.1	0.027	1.8	0.21	42	0.013
GOTERM_BP_ALL	placenta development	21	1.3	0.025	1.7	0.19	40	0.013
GOTERM_BP_ALL	regulation of cellular carbohydrate metabolic process	20	1.2	0.025	1.7	0.2	40	0.013
GOTERM_BP_ALL	negative regulation of cell growth	24	1.5	0.022	1.6	0.18	37	0.013
GOTERM_BP_ALL	antigen processing and presentation	30	1.9	0.022	1.5	0.18	36	0.013
GOTERM_BP_ALL	development of primary sexual characteristics	29	1.8	0.023	1.5	0.18	37	0.013
GOTERM_BP_ALL	protein localization to membrane	57	3.5	0.018	1.3	0.15	31	0.013
GOTERM_BP_ALL	ribonucleoprotein complex biogenesis	56	3.5	0.019	1.3	0.16	32	0.013
GOTERM_BP_ALL	regulation of transcription initiation from RNA polymerase II promoter	6	0.4	0.051	2.9	0.33	65	0.014
GOTERM_BP_ALL	modulation by host of viral transcription	6	0.4	0.051	2.9	0.33	65	0.014
GOTERM_BP_ALL	negative regulation of protein dephosphorylation	6	0.4	0.051	2.9	0.33	65	0.014
GOTERM_BP_ALL	modulation by host of symbiont transcription	6	0.4	0.051	2.9	0.33	65	0.014
GOTERM_BP_ALL	centrosome localization	6	0.4	0.051	2.9	0.33	65	0.014
GOTERM_BP_ALL	regulation of muscle hypertrophy	8	0.5	0.042	2.4	0.28	58	0.014
GOTERM_BP_ALL	regulation of telomere maintenance via telomerase	9	0.6	0.037	2.3	0.26	53	0.014
GOTERM_BP_ALL	negative regulation of epidermal growth factor receptor signaling pathway	9	0.6	0.037	2.3	0.26	53	0.014
GOTERM_BP_ALL	positive regulation of DNA binding	9	0.6	0.037	2.3	0.26	53	0.014
GOTERM_BP_ALL	regulation of insulin receptor signaling pathway	9	0.6	0.037	2.3	0.26	53	0.014
GOTERM_BP_ALL	regulation of DNA-dependent DNA replication	9	0.6	0.037	2.3	0.26	53	0.014
GOTERM_BP_ALL	negative regulation of I-kappaB kinase/NF-kappaB signaling	10	0.6	0.037	2.2	0.26	53	0.014
GOTERM_BP_ALL	telomere maintenance via telomerase	10	0.6	0.037	2.2	0.26	53	0.014
GOTERM_BP_ALL	regulation of DNA biosynthetic process	15	0.9	0.029	1.9	0.21	44	0.014
GOTERM_BP_ALL	modification of morphology or physiology of other organism involved in symbiotic interaction	15	0.9	0.029	1.9	0.21	44	0.014
GOTERM_BP_ALL	ER-associated ubiquitin-dependent protein catabolic process	13	0.8	0.032	1.9	0.23	48	0.014
GOTERM_BP_ALL	embryonic limb morphogenesis	19	1.2	0.027	1.7	0.21	42	0.014
GOTERM_BP_ALL	embryonic appendage morphogenesis	19	1.2	0.027	1.7	0.21	42	0.014
GOTERM_BP_ALL	positive regulation of protein localization to nucleus	19	1.2	0.027	1.7	0.21	42	0.014
GOTERM_BP_ALL	negative regulation of cell morphogenesis involved in differentiation	18	1.1	0.027	1.7	0.21	42	0.014
GOTERM_BP_ALL	regulation of stress-activated MAPK cascade	27	1.7	0.024	1.6	0.19	38	0.014
GOTERM_BP_ALL	anterior/posterior pattern specification	27	1.7	0.024	1.6	0.19	38	0.014
GOTERM_BP_ALL	protein localization to mitochondrion	26	1.6	0.024	1.6	0.19	39	0.014
GOTERM_BP_ALL	regulation of myeloid cell differentiation	26	1.6	0.024	1.6	0.19	39	0.014
GOTERM_BP_ALL	regulation of protein polymerization	25	1.5	0.025	1.6	0.19	40	0.014
GOTERM_BP_ALL	positive regulation of peptidase activity	22	1.4	0.026	1.6	0.2	41	0.014
GOTERM_BP_ALL	positive regulation of cellular component biogenesis	52	3.2	0.02	1.4	0.17	33	0.014
GOTERM_BP_ALL	positive regulation of locomotion	50	3.1	0.021	1.4	0.17	34	0.014
GOTERM_BP_ALL	regulation of protein transport	82	5.1	0.019	1.3	0.16	32	0.014
GOTERM_BP_ALL	regulation of transport	181	11.2	0.017	1.2	0.14	29	0.014
GOTERM_BP_ALL	negative regulation of intracellular steroid hormone receptor signaling pathway	7	0.4	0.047	2.6	0.31	62	0.015
GOTERM_BP_ALL	cellular response to estradiol stimulus	7	0.4	0.047	2.6	0.31	62	0.015
GOTERM_BP_ALL	response to mineralocorticoid	7	0.4	0.047	2.6	0.31	62	0.015
GOTERM_BP_ALL	regulation of sprouting angiogenesis	7	0.4	0.047	2.6	0.31	62	0.015
GOTERM_BP_ALL	regulation of keratinocyte differentiation	7	0.4	0.047	2.6	0.31	62	0.015
GOTERM_BP_ALL	telomere maintenance via telomere lengthening	11	0.7	0.035	2.1	0.25	51	0.015
GOTERM_BP_ALL	protein deacetylation	15	0.9	0.031	1.8	0.23	47	0.015
GOTERM_BP_ALL	regulation of stress-activated protein kinase signaling cascade	27	1.7	0.025	1.6	0.2	40	0.015
GOTERM_BP_ALL	glycerophospholipid biosynthetic process	24	1.5	0.027	1.6	0.21	42	0.015
GOTERM_BP_ALL	negative regulation of canonical Wnt signaling pathway	23	1.4	0.028	1.6	0.21	43	0.015
GOTERM_BP_ALL	response to BMP	21	1.3	0.028	1.6	0.21	44	0.015
GOTERM_BP_ALL	cellular response to BMP stimulus	21	1.3	0.028	1.6	0.21	44	0.015
GOTERM_BP_ALL	skeletal system morphogenesis	28	1.7	0.026	1.5	0.2	41	0.015
GOTERM_BP_ALL	regulation of cellular component size	43	2.7	0.022	1.4	0.18	37	0.015
GOTERM_BP_ALL	neuron projection morphogenesis	62	3.8	0.021	1.3	0.17	34	0.015
GOTERM_BP_ALL	positive regulation of multicellular organismal process	147	9.1	0.018	1.2	0.15	30	0.015
GOTERM_BP_ALL	negative regulation of posttranscriptional gene silencing	4	0.2	0.079	3.8	0.43	81	0.016
GOTERM_BP_ALL	myelin maintenance	4	0.2	0.079	3.8	0.43	81	0.016
GOTERM_BP_ALL	negative regulation of intracellular estrogen receptor signaling pathway	4	0.2	0.079	3.8	0.43	81	0.016
GOTERM_BP_ALL	viral latency	4	0.2	0.079	3.8	0.43	81	0.016
GOTERM_BP_ALL	negative regulation of gene silencing by RNA	4	0.2	0.079	3.8	0.43	81	0.016
GOTERM_BP_ALL	regulation of production of small RNA involved in gene silencing by RNA	4	0.2	0.079	3.8	0.43	81	0.016
GOTERM_BP_ALL	protein O-linked fucosylation	4	0.2	0.079	3.8	0.43	81	0.016
GOTERM_BP_ALL	regulation of timing of cell differentiation	4	0.2	0.079	3.8	0.43	81	0.016
GOTERM_BP_ALL	prostate gland growth	4	0.2	0.079	3.8	0.43	81	0.016
GOTERM_BP_ALL	negative regulation of dendritic spine development	4	0.2	0.079	3.8	0.43	81	0.016
GOTERM_BP_ALL	regulation of extracellular matrix assembly	4	0.2	0.079	3.8	0.43	81	0.016
GOTERM_BP_ALL	DNA damage response, signal transduction resulting in transcription	5	0.3	0.064	3.2	0.38	73	0.016
GOTERM_BP_ALL	nucleobase biosynthetic process	5	0.3	0.064	3.2	0.38	73	0.016
GOTERM_BP_ALL	regulation of early endosome to late endosome transport	5	0.3	0.064	3.2	0.38	73	0.016
GOTERM_BP_ALL	cellular response to platelet-derived growth factor stimulus	5	0.3	0.064	3.2	0.38	73	0.016
GOTERM_BP_ALL	negative regulation of histone methylation	5	0.3	0.064	3.2	0.38	73	0.016
GOTERM_BP_ALL	regulation of axon regeneration	5	0.3	0.064	3.2	0.38	73	0.016
GOTERM_BP_ALL	cellular response to fluid shear stress	5	0.3	0.064	3.2	0.38	73	0.016
GOTERM_BP_ALL	mesenchymal cell proliferation	9	0.6	0.042	2.3	0.28	58	0.016
GOTERM_BP_ALL	negative regulation of ERBB signaling pathway	9	0.6	0.042	2.3	0.28	58	0.016
GOTERM_BP_ALL	myeloid cell development	10	0.6	0.041	2.1	0.28	57	0.016
GOTERM_BP_ALL	positive regulation of extrinsic apoptotic signaling pathway	10	0.6	0.041	2.1	0.28	57	0.016
GOTERM_BP_ALL	regulation of mRNA splicing, via spliceosome	12	0.7	0.037	2	0.26	53	0.016
GOTERM_BP_ALL	regulation of cellular response to insulin stimulus	11	0.7	0.039	2	0.27	55	0.016
GOTERM_BP_ALL	regulation of osteoclast differentiation	11	0.7	0.039	2	0.27	55	0.016
GOTERM_BP_ALL	regulation of cardiac muscle tissue development	11	0.7	0.039	2	0.27	55	0.016
GOTERM_BP_ALL	centrosome cycle	13	0.8	0.035	1.9	0.25	51	0.016
GOTERM_BP_ALL	negative regulation of transmembrane transport	13	0.8	0.035	1.9	0.25	51	0.016
GOTERM_BP_ALL	muscle organ development	44	2.7	0.024	1.4	0.19	39	0.016
GOTERM_BP_ALL	ERBB2 signaling pathway	8	0.5	0.048	2.4	0.31	62	0.017
GOTERM_BP_ALL	regulation of cell adhesion mediated by integrin	8	0.5	0.048	2.4	0.31	62	0.017
GOTERM_BP_ALL	regulation of ERBB signaling pathway	14	0.9	0.036	1.9	0.25	52	0.017
GOTERM_BP_ALL	positive regulation of endocytosis	17	1.1	0.034	1.7	0.24	50	0.017
GOTERM_BP_ALL	pallium development	22	1.4	0.03	1.6	0.22	45	0.017
GOTERM_BP_ALL	appendage morphogenesis	21	1.3	0.03	1.6	0.22	46	0.017
GOTERM_BP_ALL	limb morphogenesis	21	1.3	0.03	1.6	0.22	46	0.017
GOTERM_BP_ALL	glycerolipid biosynthetic process	27	1.7	0.028	1.5	0.21	43	0.017
GOTERM_BP_ALL	respiratory system development	27	1.7	0.028	1.5	0.21	43	0.017
GOTERM_BP_ALL	epithelial cell proliferation	42	2.6	0.025	1.4	0.2	40	0.017
GOTERM_BP_ALL	single-organism membrane organization	93	5.8	0.021	1.2	0.17	35	0.017
GOTERM_BP_ALL	regulation of anoikis	6	0.4	0.06	2.8	0.36	71	0.018
GOTERM_BP_ALL	positive regulation of transcription from RNA polymerase II promoter in response to stress	6	0.4	0.06	2.8	0.36	71	0.018
GOTERM_BP_ALL	embryonic camera-type eye morphogenesis	6	0.4	0.06	2.8	0.36	71	0.018
GOTERM_BP_ALL	cellular response to osmotic stress	6	0.4	0.06	2.8	0.36	71	0.018
GOTERM_BP_ALL	endothelial cell chemotaxis	6	0.4	0.06	2.8	0.36	71	0.018
GOTERM_BP_ALL	positive regulation of cardiocyte differentiation	6	0.4	0.06	2.8	0.36	71	0.018
GOTERM_BP_ALL	regulation of epidermal growth factor-activated receptor activity	6	0.4	0.06	2.8	0.36	71	0.018
GOTERM_BP_ALL	modulation of transcription in other organism involved in symbiotic interaction	6	0.4	0.06	2.8	0.36	71	0.018
GOTERM_BP_ALL	negative regulation of blood vessel endothelial cell migration	6	0.4	0.06	2.8	0.36	71	0.018
GOTERM_BP_ALL	lens fiber cell differentiation	6	0.4	0.06	2.8	0.36	71	0.018
GOTERM_BP_ALL	regulation of transcription from RNA polymerase II promoter in response to hypoxia	7	0.4	0.054	2.5	0.34	67	0.018
GOTERM_BP_ALL	global genome nucleotide-excision repair	7	0.4	0.054	2.5	0.34	67	0.018
GOTERM_BP_ALL	MyD88-independent toll-like receptor signaling pathway	7	0.4	0.054	2.5	0.34	67	0.018
GOTERM_BP_ALL	tRNA-containing ribonucleoprotein complex export from nucleus	7	0.4	0.054	2.5	0.34	67	0.018
GOTERM_BP_ALL	regulation of vacuolar transport	7	0.4	0.054	2.5	0.34	67	0.018
GOTERM_BP_ALL	positive regulation of telomere maintenance via telomerase	7	0.4	0.054	2.5	0.34	67	0.018
GOTERM_BP_ALL	regulation of vascular permeability	7	0.4	0.054	2.5	0.34	67	0.018
GOTERM_BP_ALL	regulation of DNA-templated transcription, initiation	7	0.4	0.054	2.5	0.34	67	0.018
GOTERM_BP_ALL	histone phosphorylation	7	0.4	0.054	2.5	0.34	67	0.018
GOTERM_BP_ALL	tRNA export from nucleus	7	0.4	0.054	2.5	0.34	67	0.018
GOTERM_BP_ALL	neuron projection regeneration	9	0.6	0.047	2.2	0.31	62	0.018
GOTERM_BP_ALL	apical junction assembly	9	0.6	0.047	2.2	0.31	62	0.018
GOTERM_BP_ALL	mesenchyme morphogenesis	9	0.6	0.047	2.2	0.31	62	0.018
GOTERM_BP_ALL	central nervous system neuron development	12	0.7	0.041	2	0.28	57	0.018
GOTERM_BP_ALL	regulation of DNA recombination	11	0.7	0.043	2	0.29	59	0.018
GOTERM_BP_ALL	positive regulation of neuron death	11	0.7	0.043	2	0.29	59	0.018
GOTERM_BP_ALL	negative regulation of MAPK cascade	21	1.3	0.032	1.6	0.23	48	0.018
GOTERM_BP_ALL	negative regulation of protein modification by small protein conjugation or removal	20	1.2	0.033	1.6	0.24	49	0.018
GOTERM_BP_ALL	regulation of mitotic nuclear division	20	1.2	0.033	1.6	0.24	49	0.018
GOTERM_BP_ALL	vacuole organization	28	1.7	0.03	1.5	0.22	46	0.018
GOTERM_BP_ALL	negative regulation of cell migration	28	1.7	0.03	1.5	0.22	46	0.018
GOTERM_BP_ALL	ameboidal-type cell migration	39	2.4	0.028	1.4	0.21	44	0.018
GOTERM_BP_ALL	negative regulation of cellular catabolic process	13	0.8	0.042	1.9	0.28	57	0.019
GOTERM_BP_ALL	positive regulation of protein binding	13	0.8	0.042	1.9	0.28	57	0.019
GOTERM_BP_ALL	regulation of fibroblast proliferation	14	0.9	0.039	1.8	0.27	55	0.019
GOTERM_BP_ALL	positive regulation of protein polymerization	17	1.1	0.036	1.7	0.26	52	0.019
GOTERM_BP_ALL	positive regulation of endopeptidase activity	20	1.2	0.035	1.6	0.25	51	0.019
GOTERM_BP_ALL	mesenchyme development	30	1.9	0.031	1.5	0.23	47	0.019
GOTERM_BP_ALL	carbohydrate biosynthetic process	26	1.6	0.032	1.5	0.23	48	0.019
GOTERM_BP_ALL	mitochondrion organization	72	4.5	0.026	1.3	0.2	41	0.019
GOTERM_BP_ALL	positive regulation of protein transport	53	3.3	0.028	1.3	0.21	43	0.019
GOTERM_BP_ALL	regulation of hydrolase activity	137	8.5	0.024	1.2	0.19	38	0.019
GOTERM_BP_ALL	response to platelet-derived growth factor	5	0.3	0.076	3	0.42	79	0.02
GOTERM_BP_ALL	negative regulation of intrinsic apoptotic signaling pathway by p53 class mediator	5	0.3	0.076	3	0.42	79	0.02
GOTERM_BP_ALL	negative regulation of microtubule depolymerization	5	0.3	0.076	3	0.42	79	0.02
GOTERM_BP_ALL	error-free translesion synthesis	5	0.3	0.076	3	0.42	79	0.02
GOTERM_BP_ALL	cytoplasmic mRNA processing body assembly	5	0.3	0.076	3	0.42	79	0.02
GOTERM_BP_ALL	regulation of cell maturation	5	0.3	0.076	3	0.42	79	0.02
GOTERM_BP_ALL	positive regulation of branching involved in ureteric bud morphogenesis	5	0.3	0.076	3	0.42	79	0.02
GOTERM_BP_ALL	positive regulation of protein export from nucleus	5	0.3	0.076	3	0.42	79	0.02
GOTERM_BP_ALL	negative regulation of calcium-mediated signaling	5	0.3	0.076	3	0.42	79	0.02
GOTERM_BP_ALL	response to interferon-alpha	5	0.3	0.076	3	0.42	79	0.02
GOTERM_BP_ALL	nucleobase metabolic process	8	0.5	0.054	2.3	0.34	67	0.02
GOTERM_BP_ALL	negative regulation of cellular protein catabolic process	9	0.6	0.052	2.2	0.33	66	0.02
GOTERM_BP_ALL	membrane disassembly	9	0.6	0.052	2.2	0.33	66	0.02
GOTERM_BP_ALL	nuclear envelope disassembly	9	0.6	0.052	2.2	0.33	66	0.02
GOTERM_BP_ALL	cellular response to starvation	17	1.1	0.039	1.7	0.27	55	0.02
GOTERM_BP_ALL	membrane budding	16	1	0.039	1.7	0.27	55	0.02
GOTERM_BP_ALL	protein-DNA complex assembly	30	1.9	0.033	1.5	0.24	49	0.02
GOTERM_BP_ALL	coronary vasculature morphogenesis	4	0.2	0.096	3.6	0.49	87	0.021
GOTERM_BP_ALL	negative regulation of sprouting angiogenesis	4	0.2	0.096	3.6	0.49	87	0.021
GOTERM_BP_ALL	cellular response to lithium ion	4	0.2	0.096	3.6	0.49	87	0.021
GOTERM_BP_ALL	cardiac conduction system development	4	0.2	0.096	3.6	0.49	87	0.021
GOTERM_BP_ALL	mitotic cell cycle arrest	4	0.2	0.096	3.6	0.49	87	0.021
GOTERM_BP_ALL	regulation of development, heterochronic	4	0.2	0.096	3.6	0.49	87	0.021
GOTERM_BP_ALL	regulation of RIG-I signaling pathway	4	0.2	0.096	3.6	0.49	87	0.021
GOTERM_BP_ALL	erythrocyte development	6	0.4	0.069	2.7	0.4	76	0.021
GOTERM_BP_ALL	regulation of translational elongation	6	0.4	0.069	2.7	0.4	76	0.021
GOTERM_BP_ALL	nucleotide-binding oligomerization domain containing signaling pathway	7	0.4	0.061	2.4	0.37	72	0.021
GOTERM_BP_ALL	hippo signaling	7	0.4	0.061	2.4	0.37	72	0.021
GOTERM_BP_ALL	response to X-ray	7	0.4	0.061	2.4	0.37	72	0.021
GOTERM_BP_ALL	positive regulation of telomere maintenance via telomere lengthening	7	0.4	0.061	2.4	0.37	72	0.021
GOTERM_BP_ALL	cellular carbohydrate biosynthetic process	13	0.8	0.045	1.9	0.3	60	0.021
GOTERM_BP_ALL	stem cell differentiation	15	0.9	0.042	1.8	0.28	58	0.021
GOTERM_BP_ALL	appendage development	23	1.4	0.037	1.6	0.26	53	0.021
GOTERM_BP_ALL	limb development	23	1.4	0.037	1.6	0.26	53	0.021
GOTERM_BP_ALL	cellular component disassembly	57	3.5	0.029	1.3	0.22	45	0.021
GOTERM_BP_ALL	negative regulation of Ras protein signal transduction	8	0.5	0.06	2.3	0.36	71	0.022
GOTERM_BP_ALL	protein kinase B signaling	20	1.2	0.04	1.6	0.27	56	0.022
GOTERM_BP_ALL	protein polymerization	31	1.9	0.035	1.5	0.25	51	0.022
GOTERM_BP_ALL	negative regulation of cell motility	29	1.8	0.036	1.5	0.25	52	0.022
GOTERM_BP_ALL	methylation	40	2.5	0.034	1.4	0.24	50	0.022
GOTERM_BP_ALL	vesicle organization	36	2.2	0.035	1.4	0.25	51	0.022
GOTERM_BP_ALL	cell projection organization	133	8.2	0.027	1.2	0.21	43	0.022
GOTERM_BP_ALL	cell adhesion	170	10.5	0.027	1.2	0.21	43	0.022
GOTERM_BP_ALL	positive regulation of immune system process	101	6.3	0.028	1.2	0.21	44	0.022
GOTERM_BP_ALL	regulation of epidermal cell differentiation	9	0.6	0.058	2.1	0.35	70	0.023
GOTERM_BP_ALL	regulation of establishment of protein localization to plasma membrane	9	0.6	0.058	2.1	0.35	70	0.023
GOTERM_BP_ALL	positive regulation of receptor-mediated endocytosis	9	0.6	0.058	2.1	0.35	70	0.023
GOTERM_BP_ALL	positive regulation of cell cycle phase transition	11	0.7	0.052	2	0.33	65	0.023
GOTERM_BP_ALL	vesicle docking	10	0.6	0.055	2	0.34	68	0.023
GOTERM_BP_ALL	regulation of BMP signaling pathway	13	0.8	0.049	1.8	0.32	63	0.023
GOTERM_BP_ALL	retrograde vesicle-mediated transport, Golgi to ER	13	0.8	0.049	1.8	0.32	63	0.023
GOTERM_BP_ALL	female sex differentiation	16	1	0.045	1.7	0.3	60	0.023
GOTERM_BP_ALL	protein deacylation	15	0.9	0.046	1.7	0.3	61	0.023
GOTERM_BP_ALL	negative regulation of cell projection organization	21	1.3	0.041	1.6	0.28	57	0.023
GOTERM_BP_ALL	antigen receptor-mediated signaling pathway	29	1.8	0.038	1.5	0.26	54	0.023
GOTERM_BP_ALL	regulation of cytokine production	64	4	0.032	1.3	0.23	48	0.023
GOTERM_BP_ALL	negative regulation of DNA replication	7	0.4	0.069	2.4	0.4	76	0.024
GOTERM_BP_ALL	regulation of protein export from nucleus	7	0.4	0.069	2.4	0.4	76	0.024
GOTERM_BP_ALL	negative regulation of proteasomal protein catabolic process	7	0.4	0.069	2.4	0.4	76	0.024
GOTERM_BP_ALL	axon regeneration	7	0.4	0.069	2.4	0.4	76	0.024
GOTERM_BP_ALL	nucleotide-binding domain, leucine rich repeat containing receptor signaling pathway	7	0.4	0.069	2.4	0.4	76	0.024
GOTERM_BP_ALL	positive regulation of histone methylation	7	0.4	0.069	2.4	0.4	76	0.024
GOTERM_BP_ALL	positive regulation of protein acetylation	7	0.4	0.069	2.4	0.4	76	0.024
GOTERM_BP_ALL	regulation of intrinsic apoptotic signaling pathway in response to DNA damage	7	0.4	0.069	2.4	0.4	76	0.024
GOTERM_BP_ALL	positive regulation of protein ubiquitination involved in ubiquitin-dependent protein catabolic process	14	0.9	0.049	1.8	0.32	64	0.024
GOTERM_BP_ALL	tissue remodeling	20	1.2	0.042	1.6	0.28	58	0.024
GOTERM_BP_ALL	chromatin assembly or disassembly	25	1.5	0.041	1.5	0.28	57	0.024
GOTERM_BP_ALL	cell-substrate adhesion	37	2.3	0.036	1.4	0.26	52	0.024
GOTERM_BP_ALL	plasma membrane organization	34	2.1	0.037	1.4	0.26	53	0.024
GOTERM_BP_ALL	cell morphogenesis involved in neuron differentiation	56	3.5	0.033	1.3	0.24	49	0.024
GOTERM_BP_ALL	positive regulation of protein deacetylation	5	0.3	0.089	2.9	0.47	84	0.025
GOTERM_BP_ALL	lens morphogenesis in camera-type eye	5	0.3	0.089	2.9	0.47	84	0.025
GOTERM_BP_ALL	regulation of sister chromatid cohesion	5	0.3	0.089	2.9	0.47	84	0.025
GOTERM_BP_ALL	regulation of sulfur metabolic process	5	0.3	0.089	2.9	0.47	84	0.025
GOTERM_BP_ALL	negative regulation of antigen receptor-mediated signaling pathway	5	0.3	0.089	2.9	0.47	84	0.025
GOTERM_BP_ALL	endoplasmic reticulum to cytosol transport	6	0.4	0.079	2.6	0.43	81	0.025
GOTERM_BP_ALL	negative regulation of RNA splicing	6	0.4	0.079	2.6	0.43	81	0.025
GOTERM_BP_ALL	mitochondrial genome maintenance	6	0.4	0.079	2.6	0.43	81	0.025
GOTERM_BP_ALL	retrograde protein transport, ER to cytosol	6	0.4	0.079	2.6	0.43	81	0.025
GOTERM_BP_ALL	positive regulation of vascular endothelial growth factor production	6	0.4	0.079	2.6	0.43	81	0.025
GOTERM_BP_ALL	response to arsenic-containing substance	6	0.4	0.079	2.6	0.43	81	0.025
GOTERM_BP_ALL	macromolecule deacylation	15	0.9	0.049	1.7	0.32	63	0.025
GOTERM_BP_ALL	positive regulation of translation	15	0.9	0.049	1.7	0.32	63	0.025
GOTERM_BP_ALL	development of primary male sexual characteristics	19	1.2	0.046	1.6	0.3	61	0.025
GOTERM_BP_ALL	male gonad development	19	1.2	0.046	1.6	0.3	61	0.025
GOTERM_BP_ALL	Fc-gamma receptor signaling pathway involved in phagocytosis	18	1.1	0.047	1.6	0.31	62	0.025
GOTERM_BP_ALL	immune response-regulating cell surface receptor signaling pathway involved in phagocytosis	18	1.1	0.047	1.6	0.31	62	0.025
GOTERM_BP_ALL	phosphatidylinositol biosynthetic process	18	1.1	0.047	1.6	0.31	62	0.025
GOTERM_BP_ALL	positive regulation of I-kappaB kinase/NF-kappaB signaling	24	1.5	0.042	1.5	0.28	58	0.025
GOTERM_BP_ALL	regulation of lipid metabolic process	35	2.2	0.038	1.4	0.26	54	0.025
GOTERM_BP_ALL	glycerophospholipid metabolic process	34	2.1	0.039	1.4	0.27	55	0.025
GOTERM_BP_ALL	biological adhesion	170	10.5	0.03	1.2	0.22	46	0.025
GOTERM_BP_ALL	regulation of phosphoprotein phosphatase activity	8	0.5	0.067	2.2	0.39	75	0.026
GOTERM_BP_ALL	negative regulation of small GTPase mediated signal transduction	8	0.5	0.067	2.2	0.39	75	0.026
GOTERM_BP_ALL	regulation of double-strand break repair	8	0.5	0.067	2.2	0.39	75	0.026
GOTERM_BP_ALL	positive regulation of viral transcription	8	0.5	0.067	2.2	0.39	75	0.026
GOTERM_BP_ALL	morphogenesis of an epithelial sheet	9	0.6	0.064	2.1	0.38	73	0.026
GOTERM_BP_ALL	positive regulation of transcription factor import into nucleus	9	0.6	0.064	2.1	0.38	73	0.026
GOTERM_BP_ALL	positive regulation of mitotic cell cycle phase transition	10	0.6	0.06	2	0.36	71	0.026
GOTERM_BP_ALL	branching involved in ureteric bud morphogenesis	10	0.6	0.06	2	0.36	71	0.026
GOTERM_BP_ALL	heart morphogenesis	29	1.8	0.041	1.5	0.28	57	0.026
GOTERM_BP_ALL	negative regulation of cellular component movement	32	2	0.04	1.4	0.28	56	0.026
GOTERM_BP_ALL	regulation of transcription factor import into nucleus	14	0.9	0.053	1.8	0.33	66	0.027
GOTERM_BP_ALL	regulation of plasma membrane organization	12	0.7	0.057	1.8	0.35	69	0.027
GOTERM_BP_ALL	cellular response to ketone	12	0.7	0.057	1.8	0.35	69	0.027
GOTERM_BP_ALL	negative regulation of sequence-specific DNA binding transcription factor activity	19	1.2	0.049	1.6	0.31	63	0.027
GOTERM_BP_ALL	positive regulation of cysteine-type endopeptidase activity	18	1.1	0.05	1.6	0.32	64	0.027
GOTERM_BP_ALL	positive regulation of cysteine-type endopeptidase activity involved in apoptotic process	17	1.1	0.051	1.6	0.32	65	0.027
GOTERM_BP_ALL	keratinocyte differentiation	17	1.1	0.051	1.6	0.32	65	0.027
GOTERM_BP_ALL	ribonucleoprotein complex assembly	27	1.7	0.044	1.5	0.29	60	0.027
GOTERM_BP_ALL	JNK cascade	24	1.5	0.044	1.5	0.29	60	0.027
GOTERM_BP_ALL	regulation of neuron apoptotic process	25	1.5	0.045	1.5	0.3	60	0.027
GOTERM_BP_ALL	telencephalon development	29	1.8	0.043	1.4	0.29	59	0.027
GOTERM_BP_ALL	negative regulation of protein maturation	7	0.4	0.077	2.3	0.43	80	0.028
GOTERM_BP_ALL	negative regulation of receptor activity	7	0.4	0.077	2.3	0.43	80	0.028
GOTERM_BP_ALL	negative regulation of protein processing	7	0.4	0.077	2.3	0.43	80	0.028
GOTERM_BP_ALL	apoptotic cell clearance	7	0.4	0.077	2.3	0.43	80	0.028
GOTERM_BP_ALL	adherens junction assembly	11	0.7	0.061	1.9	0.37	72	0.028
GOTERM_BP_ALL	cellular polysaccharide biosynthetic process	11	0.7	0.061	1.9	0.37	72	0.028
GOTERM_BP_ALL	regulation of sister chromatid segregation	11	0.7	0.061	1.9	0.37	72	0.028
GOTERM_BP_ALL	positive regulation of protein kinase B signaling	13	0.8	0.057	1.8	0.35	69	0.028
GOTERM_BP_ALL	regulation of epidermal growth factor receptor signaling pathway	13	0.8	0.057	1.8	0.35	69	0.028
GOTERM_BP_ALL	regulation of angiogenesis	28	1.7	0.045	1.5	0.3	60	0.028
GOTERM_BP_ALL	positive regulation of hydrolase activity	96	6	0.035	1.2	0.25	51	0.028
GOTERM_BP_ALL	positive regulation of DNA repair	8	0.5	0.074	2.1	0.42	79	0.029
GOTERM_BP_ALL	negative regulation of fat cell differentiation	8	0.5	0.074	2.1	0.42	79	0.029
GOTERM_BP_ALL	lactation	8	0.5	0.074	2.1	0.42	79	0.029
GOTERM_BP_ALL	negative regulation of GTPase activity	8	0.5	0.074	2.1	0.42	79	0.029
GOTERM_BP_ALL	regulation of lipid kinase activity	9	0.6	0.07	2	0.4	77	0.029
GOTERM_BP_ALL	DNA methylation	9	0.6	0.07	2	0.4	77	0.029
GOTERM_BP_ALL	DNA alkylation	9	0.6	0.07	2	0.4	77	0.029
GOTERM_BP_ALL	regulation of skeletal muscle tissue development	9	0.6	0.07	2	0.4	77	0.029
GOTERM_BP_ALL	regulation of cell-matrix adhesion	14	0.9	0.057	1.7	0.35	69	0.029
GOTERM_BP_ALL	transcription factor import into nucleus	14	0.9	0.057	1.7	0.35	69	0.029
GOTERM_BP_ALL	regulation of peptidyl-serine phosphorylation	17	1.1	0.054	1.6	0.34	67	0.029
GOTERM_BP_ALL	gonad development	27	1.7	0.047	1.5	0.3	61	0.029
GOTERM_BP_ALL	nucleobase-containing compound catabolic process	44	2.7	0.042	1.3	0.28	57	0.029
GOTERM_BP_ALL	regulation of immune system process	139	8.6	0.036	1.2	0.25	52	0.029
GOTERM_BP_ALL	multicellular organismal process	643	39.9	0.031	1.1	0.23	47	0.029
GOTERM_BP_ALL	negative regulation of microtubule polymerization or depolymerization	6	0.4	0.089	2.5	0.47	85	0.03
GOTERM_BP_ALL	early endosome to late endosome transport	6	0.4	0.089	2.5	0.47	85	0.03
GOTERM_BP_ALL	anoikis	6	0.4	0.089	2.5	0.47	85	0.03
GOTERM_BP_ALL	organ regeneration	12	0.7	0.062	1.8	0.37	72	0.03
GOTERM_BP_ALL	polysaccharide biosynthetic process	12	0.7	0.062	1.8	0.37	72	0.03
GOTERM_BP_ALL	response to virus	37	2.3	0.044	1.4	0.29	60	0.03
GOTERM_BP_ALL	macromolecular complex disassembly	32	2	0.046	1.4	0.3	61	0.03
GOTERM_BP_ALL	cellular protein complex assembly	63	3.9	0.041	1.3	0.28	56	0.03
GOTERM_BP_ALL	heterocycle catabolic process	47	2.9	0.044	1.3	0.29	59	0.03
GOTERM_BP_ALL	negative regulation of multicellular organismal process	105	6.5	0.04	1.2	0.28	56	0.03
GOTERM_BP_ALL	palate development	13	0.8	0.062	1.8	0.37	72	0.031
GOTERM_BP_ALL	Fc receptor mediated stimulatory signaling pathway	18	1.1	0.056	1.6	0.35	69	0.031
GOTERM_BP_ALL	DNA damage response, detection of DNA damage	7	0.4	0.086	2.2	0.46	84	0.032
GOTERM_BP_ALL	regulation of cardiocyte differentiation	7	0.4	0.086	2.2	0.46	84	0.032
GOTERM_BP_ALL	RNA phosphodiester bond hydrolysis, exonucleolytic	7	0.4	0.086	2.2	0.46	84	0.032
GOTERM_BP_ALL	embryonic camera-type eye development	7	0.4	0.086	2.2	0.46	84	0.032
GOTERM_BP_ALL	brown fat cell differentiation	7	0.4	0.086	2.2	0.46	84	0.032
GOTERM_BP_ALL	positive regulation of epithelial to mesenchymal transition	7	0.4	0.086	2.2	0.46	84	0.032
GOTERM_BP_ALL	regulation of cardiac muscle hypertrophy	7	0.4	0.086	2.2	0.46	84	0.032
GOTERM_BP_ALL	osteoclast differentiation	12	0.7	0.067	1.8	0.39	75	0.032
GOTERM_BP_ALL	hematopoietic progenitor cell differentiation	15	0.9	0.06	1.7	0.36	71	0.032
GOTERM_BP_ALL	response to estradiol	17	1.1	0.058	1.6	0.35	70	0.032
GOTERM_BP_ALL	interaction with host	21	1.3	0.054	1.5	0.34	67	0.032
GOTERM_BP_ALL	mitotic nuclear envelope disassembly	8	0.5	0.082	2.1	0.44	82	0.033
GOTERM_BP_ALL	mammary gland morphogenesis	8	0.5	0.082	2.1	0.44	82	0.033
GOTERM_BP_ALL	cell adhesion mediated by integrin	8	0.5	0.082	2.1	0.44	82	0.033
GOTERM_BP_ALL	positive regulation of glucose transport	8	0.5	0.082	2.1	0.44	82	0.033
GOTERM_BP_ALL	columnar/cuboidal epithelial cell development	9	0.6	0.077	2	0.43	80	0.033
GOTERM_BP_ALL	activation of MAPKK activity	9	0.6	0.077	2	0.43	80	0.033
GOTERM_BP_ALL	regulation of ubiquitin protein ligase activity	13	0.8	0.066	1.7	0.39	75	0.033
GOTERM_BP_ALL	regulation of axonogenesis	22	1.4	0.056	1.5	0.35	68	0.033
GOTERM_BP_ALL	regeneration	22	1.4	0.056	1.5	0.35	68	0.033
GOTERM_BP_ALL	DNA conformation change	34	2.1	0.05	1.4	0.32	64	0.033
GOTERM_BP_ALL	response to nutrient levels	46	2.9	0.049	1.3	0.31	63	0.033
GOTERM_BP_ALL	positive regulation of endothelial cell proliferation	11	0.7	0.072	1.8	0.41	78	0.034
GOTERM_BP_ALL	bone remodeling	11	0.7	0.072	1.8	0.41	78	0.034
GOTERM_BP_ALL	regulation of mRNA processing	15	0.9	0.064	1.7	0.38	73	0.034
GOTERM_BP_ALL	cytoskeleton-dependent intracellular transport	14	0.9	0.065	1.7	0.38	74	0.034
GOTERM_BP_ALL	Fc-gamma receptor signaling pathway	18	1.1	0.06	1.6	0.36	71	0.034
GOTERM_BP_ALL	establishment of planar polarity	17	1.1	0.061	1.6	0.37	72	0.034
GOTERM_BP_ALL	establishment of tissue polarity	17	1.1	0.061	1.6	0.37	72	0.034
GOTERM_BP_ALL	regulation of myeloid leukocyte differentiation	16	1	0.063	1.6	0.37	73	0.034
GOTERM_BP_ALL	nucleosome organization	23	1.4	0.056	1.5	0.35	69	0.034
GOTERM_BP_ALL	glycoprotein biosynthetic process	41	2.5	0.049	1.3	0.32	63	0.034
GOTERM_BP_ALL	cell growth	49	3	0.049	1.3	0.32	63	0.035
GOTERM_BP_ALL	cardiac cell development	10	0.6	0.078	1.9	0.43	80	0.036
GOTERM_BP_ALL	regulation of defense response to virus	13	0.8	0.071	1.7	0.41	77	0.036
GOTERM_BP_ALL	fibroblast proliferation	13	0.8	0.071	1.7	0.41	77	0.036
GOTERM_BP_ALL	activation of cysteine-type endopeptidase activity involved in apoptotic process	13	0.8	0.071	1.7	0.41	77	0.036
GOTERM_BP_ALL	embryonic organ morphogenesis	34	2.1	0.054	1.4	0.34	67	0.036
GOTERM_BP_ALL	negative regulation of protein kinase B signaling	7	0.4	0.096	2.2	0.49	87	0.037
GOTERM_BP_ALL	hair cell differentiation	7	0.4	0.096	2.2	0.49	87	0.037
GOTERM_BP_ALL	regulation of response to reactive oxygen species	7	0.4	0.096	2.2	0.49	87	0.037
GOTERM_BP_ALL	regulation of centrosome duplication	7	0.4	0.096	2.2	0.49	87	0.037
GOTERM_BP_ALL	histone H3-K9 modification	7	0.4	0.096	2.2	0.49	87	0.037
GOTERM_BP_ALL	mitochondrion localization	7	0.4	0.096	2.2	0.49	87	0.037
GOTERM_BP_ALL	negative regulation of JAK-STAT cascade	8	0.5	0.09	2.1	0.47	85	0.037
GOTERM_BP_ALL	positive regulation of receptor activity	8	0.5	0.09	2.1	0.47	85	0.037
GOTERM_BP_ALL	negative regulation of STAT cascade	8	0.5	0.09	2.1	0.47	85	0.037
GOTERM_BP_ALL	cytoplasmic translation	9	0.6	0.084	2	0.45	83	0.037
GOTERM_BP_ALL	positive regulation of organelle assembly	9	0.6	0.084	2	0.45	83	0.037
GOTERM_BP_ALL	regulation of multicellular organism growth	11	0.7	0.078	1.8	0.43	80	0.037
GOTERM_BP_ALL	cellular response to light stimulus	14	0.9	0.07	1.7	0.4	77	0.037
GOTERM_BP_ALL	response to amino acid	14	0.9	0.07	1.7	0.4	77	0.037
GOTERM_BP_ALL	endothelial cell proliferation	16	1	0.067	1.6	0.39	75	0.037
GOTERM_BP_ALL	organelle localization	54	3.3	0.051	1.3	0.33	65	0.037
GOTERM_BP_ALL	phosphatidylinositol metabolic process	25	1.5	0.061	1.5	0.37	71	0.038
GOTERM_BP_ALL	mitotic sister chromatid segregation	19	1.2	0.065	1.5	0.38	74	0.038
GOTERM_BP_ALL	nuclear chromosome segregation	34	2.1	0.057	1.4	0.35	69	0.038
GOTERM_BP_ALL	single-organism carbohydrate metabolic process	70	4.3	0.051	1.2	0.32	65	0.038
GOTERM_BP_ALL	SMAD protein signal transduction	10	0.6	0.085	1.9	0.45	83	0.039
GOTERM_BP_ALL	embryonic digit morphogenesis	10	0.6	0.085	1.9	0.45	83	0.039
GOTERM_BP_ALL	striated muscle hypertrophy	10	0.6	0.085	1.9	0.45	83	0.039
GOTERM_BP_ALL	midbrain development	14	0.9	0.075	1.7	0.42	79	0.039
GOTERM_BP_ALL	ureteric bud development	14	0.9	0.075	1.7	0.42	79	0.039
GOTERM_BP_ALL	memory	14	0.9	0.075	1.7	0.42	79	0.039
GOTERM_BP_ALL	negative regulation of developmental growth	13	0.8	0.076	1.7	0.42	80	0.039
GOTERM_BP_ALL	DNA modification	13	0.8	0.076	1.7	0.42	80	0.039
GOTERM_BP_ALL	regulation of receptor activity	17	1.1	0.069	1.6	0.4	76	0.039
GOTERM_BP_ALL	cerebral cortex development	15	0.9	0.073	1.6	0.41	78	0.039
GOTERM_BP_ALL	negative regulation of locomotion	31	1.9	0.059	1.4	0.36	70	0.039
GOTERM_BP_ALL	cellular nitrogen compound catabolic process	47	2.9	0.054	1.3	0.34	67	0.039
GOTERM_BP_ALL	Notch signaling pathway	21	1.3	0.067	1.5	0.39	75	0.04
GOTERM_BP_ALL	regulation of hemopoiesis	38	2.4	0.057	1.3	0.35	69	0.04
GOTERM_BP_ALL	lung morphogenesis	9	0.6	0.092	1.9	0.48	85	0.041
GOTERM_BP_ALL	mesoderm morphogenesis	11	0.7	0.084	1.8	0.45	83	0.041
GOTERM_BP_ALL	somatic stem cell population maintenance	11	0.7	0.084	1.8	0.45	83	0.041
GOTERM_BP_ALL	telomere maintenance	18	1.1	0.071	1.6	0.4	77	0.041
GOTERM_BP_ALL	glycosylation	34	2.1	0.061	1.4	0.37	72	0.041
GOTERM_BP_ALL	macromolecule glycosylation	33	2	0.061	1.4	0.37	72	0.041
GOTERM_BP_ALL	protein glycosylation	33	2	0.061	1.4	0.37	72	0.041
GOTERM_BP_ALL	phospholipid biosynthetic process	27	1.7	0.064	1.4	0.38	73	0.041
GOTERM_BP_ALL	regulation of homeostatic process	50	3.1	0.057	1.3	0.35	69	0.041
GOTERM_BP_ALL	organonitrogen compound biosynthetic process	137	8.5	0.05	1.2	0.32	64	0.041
GOTERM_BP_ALL	positive regulation of neuron apoptotic process	8	0.5	0.099	2	0.5	88	0.042
GOTERM_BP_ALL	Wnt signaling pathway, planar cell polarity pathway	15	0.9	0.077	1.6	0.43	80	0.042
GOTERM_BP_ALL	single-organism process	1184	73.4	0.043	1	0.29	59	0.042
GOTERM_BP_ALL	mesonephric epithelium development	14	0.9	0.08	1.6	0.44	81	0.043
GOTERM_BP_ALL	mesonephric tubule development	14	0.9	0.08	1.6	0.44	81	0.043
GOTERM_BP_ALL	cellular polysaccharide metabolic process	14	0.9	0.08	1.6	0.44	81	0.043
GOTERM_BP_ALL	organelle fusion	21	1.3	0.071	1.5	0.4	77	0.043
GOTERM_BP_ALL	regulation of epithelial cell proliferation	35	2.2	0.063	1.3	0.37	73	0.043
GOTERM_BP_ALL	embryonic epithelial tube formation	17	1.1	0.077	1.6	0.43	80	0.044
GOTERM_BP_ALL	regulation of endocytosis	25	1.5	0.069	1.4	0.4	76	0.044
GOTERM_BP_ALL	negative regulation of ion transmembrane transport	11	0.7	0.091	1.8	0.47	85	0.045
GOTERM_BP_ALL	regulation of nuclear division	21	1.3	0.074	1.5	0.42	79	0.045
GOTERM_BP_ALL	protein maturation	32	2	0.066	1.4	0.39	75	0.045
GOTERM_BP_ALL	reactive oxygen species metabolic process	27	1.7	0.07	1.4	0.4	76	0.045
GOTERM_BP_ALL	regulation of endopeptidase activity	42	2.6	0.064	1.3	0.38	73	0.045
GOTERM_BP_ALL	positive regulation of peptidyl-serine phosphorylation	13	0.8	0.087	1.7	0.46	84	0.046
GOTERM_BP_ALL	cellular response to inorganic substance	20	1.2	0.077	1.5	0.43	80	0.046
GOTERM_BP_ALL	protein complex disassembly	30	1.9	0.07	1.4	0.4	76	0.046
GOTERM_BP_ALL	organelle assembly	69	4.3	0.061	1.2	0.37	72	0.046
GOTERM_BP_ALL	RNA-dependent DNA biosynthetic process	10	0.6	0.099	1.8	0.5	88	0.047
GOTERM_BP_ALL	ureteric bud morphogenesis	10	0.6	0.099	1.8	0.5	88	0.047
GOTERM_BP_ALL	epithelial tube formation	17	1.1	0.082	1.5	0.44	82	0.047
GOTERM_BP_ALL	positive regulation of cellular amide metabolic process	16	1	0.084	1.6	0.45	83	0.048
GOTERM_BP_ALL	axon development	49	3	0.065	1.3	0.38	74	0.048
GOTERM_BP_ALL	histone deacetylation	12	0.7	0.095	1.7	0.49	86	0.049
GOTERM_BP_ALL	positive regulation of autophagy	12	0.7	0.095	1.7	0.49	86	0.049
GOTERM_BP_ALL	regulation of receptor-mediated endocytosis	12	0.7	0.095	1.7	0.49	86	0.049
GOTERM_BP_ALL	myoblast differentiation	11	0.7	0.097	1.7	0.5	87	0.049
GOTERM_BP_ALL	endocytosis	70	4.3	0.063	1.2	0.37	73	0.049
GOTERM_BP_ALL	toll-like receptor signaling pathway	16	1	0.089	1.6	0.47	85	0.051
GOTERM_BP_ALL	regulation of peptidase activity	44	2.7	0.071	1.3	0.41	77	0.051
GOTERM_BP_ALL	regulation of establishment of planar polarity	15	0.9	0.092	1.6	0.48	86	0.052
GOTERM_BP_ALL	organ growth	18	1.1	0.087	1.5	0.46	84	0.052
GOTERM_BP_ALL	regulation of vasculature development	29	1.8	0.079	1.4	0.43	81	0.052
GOTERM_BP_ALL	regulation of circadian rhythm	14	0.9	0.096	1.6	0.49	87	0.053
GOTERM_BP_ALL	regulation of protein ubiquitination involved in ubiquitin-dependent protein catabolic process	14	0.9	0.096	1.6	0.49	87	0.053
GOTERM_BP_ALL	antigen processing and presentation of peptide antigen via MHC class I	13	0.8	0.099	1.6	0.5	87	0.053
GOTERM_BP_ALL	regulation of peptidyl-tyrosine phosphorylation	26	1.6	0.083	1.4	0.45	82	0.054
GOTERM_BP_ALL	positive regulation of neurogenesis	43	2.7	0.074	1.3	0.42	79	0.054
GOTERM_BP_ALL	developmental maturation	28	1.7	0.082	1.4	0.44	82	0.055
GOTERM_BP_ALL	skin development	28	1.7	0.082	1.4	0.44	82	0.055
GOTERM_BP_ALL	negative regulation of immune system process	43	2.7	0.075	1.3	0.42	79	0.055
GOTERM_BP_ALL	morphogenesis of embryonic epithelium	19	1.2	0.093	1.5	0.48	86	0.057
GOTERM_BP_ALL	endocrine system development	17	1.1	0.096	1.5	0.49	87	0.057
GOTERM_BP_ALL	glycoprotein metabolic process	44	2.7	0.078	1.3	0.43	80	0.057
GOTERM_BP_ALL	mitochondrial transport	32	2	0.083	1.3	0.45	82	0.057
GOTERM_BP_ALL	phagocytosis	32	2	0.083	1.3	0.45	82	0.057
GOTERM_BP_ALL	gamete generation	66	4.1	0.072	1.2	0.41	78	0.057
GOTERM_BP_ALL	regulation of synaptic plasticity	18	1.1	0.097	1.5	0.49	87	0.058
GOTERM_BP_ALL	carbohydrate metabolic process	80	5	0.073	1.2	0.41	78	0.058
GOTERM_BP_ALL	response to acid chemical	32	2	0.086	1.3	0.46	84	0.059
GOTERM_BP_ALL	single organism cell adhesion	80	5	0.076	1.2	0.43	80	0.059
GOTERM_BP_ALL	translational initiation	23	1.4	0.094	1.4	0.49	86	0.06
GOTERM_BP_ALL	skeletal muscle tissue development	21	1.3	0.098	1.4	0.5	87	0.062
GOTERM_BP_ALL	positive regulation of defense response	44	2.7	0.087	1.3	0.46	84	0.062
GOTERM_BP_ALL	axonogenesis	45	2.8	0.087	1.3	0.46	84	0.064
GOTERM_BP_ALL	anatomical structure homeostasis	39	2.4	0.091	1.3	0.47	85	0.065
GOTERM_BP_ALL	regulation of immune response	92	5.7	0.081	1.2	0.44	82	0.065
GOTERM_BP_ALL	phospholipid metabolic process	43	2.7	0.089	1.3	0.47	85	0.066
GOTERM_BP_ALL	organic cyclic compound catabolic process	48	3	0.088	1.2	0.47	84	0.066
GOTERM_BP_ALL	anatomical structure formation involved in morphogenesis	114	7.1	0.082	1.1	0.44	82	0.066

## Sheet: Genes of 8 interesting pathways
Category	Term	Function	Genes Count	Genes %	P-Value	Fold Enrichment	Fisher Exact test
GOTERM_BP_ALL	arterial endothelial cell differentiation		3	0.2	0.089	5.8	0.011
ENSEMBL_GENE_ID	GENE NAME		Related Genes	Species
ENSG00000198719	delta like canonical Notch ligand 1(DLL1)	Controls sprouting angiogenesis and subsequent vertical branch formation througth regulation on tip cell differentiation	RG	Homo sapiens
ENSG00000148400	notch 1(NOTCH1)	Involved in angiogenesis; negatively regulates endothelial cell proliferation and migration and angiogenic sprouting	RG	Homo sapiens
ENSG00000168214	recombination signal binding protein for immunoglobulin kappa J region(RBPJ)	involved in cell-cell communication that regulates a broad spectrum of cell-fate determinations. Acts as a transcriptional repressor when it is not associated with Notch proteins. When associated with some NICD product of Notch proteins (Notch intracellular domain), it acts as a transcriptional activator that activates transcription of Notch target genes.	RG	Homo sapiens
GOTERM_BP_ALL	regulation of endothelial cell chemotaxis		6	0.4	0.012	4.1	0.0022
ENSEMBL_GENE_ID	GENE NAME		Related Genes	Species
ENSG00000105976	MET proto-oncogene, receptor tyrosine kinase(MET)	In adults, participates in wound healing as well as organ regeneration and tissue remodeling. Promotes also differentiation and proliferation of hematopoietic cells.	RG	Homo sapiens
ENSG00000077782	fibroblast growth factor receptor 1(FGFR1)	roles in angiogenesis, wound healing, cell migration, neural outgrowth and embryonic development	RG	Homo sapiens
ENSG00000128052	kinase insert domain receptor(KDR)	Vascular endothelial growth factor (VEGF) is a major growth factor for endothelial cells. This gene encodes one of the two receptors of the VEGF. This receptor, known as kinase insert domain receptor, is a type III receptor tyrosine kinase. It functions as the main mediator of VEGF-induced endothelial proliferation, survival, migration, tubular morphogenesis and sprouting.	RG	Homo sapiens
ENSG00000148400	notch 1(NOTCH1)	Involved in angiogenesis; negatively regulates endothelial cell proliferation and migration and angiogenic sprouting	RG	Homo sapiens
ENSG00000137801	thrombospondin 1(THBS1)	Ligand for CD36 mediating antiangiogenic properties	RG	Homo sapiens
ENSG00000112715	vascular endothelial growth factor A(VEGFA)	This growth factor induces proliferation and migration of vascular endothelial cells, and is essential for both physiological and pathological angiogenesis	RG	Homo sapiens
GOTERM_BP_ALL	positive regulation of blood vessel endothelial cell migration		8	0.5	0.0043	3.7	0.00088
ENSEMBL_GENE_ID	GENE NAME		Related Genes	Species
ENSG00000142208	AKT serine/threonine kinase 1(AKT1)	Regulates many processes including metabolism, proliferation, cell survival, growth and angiogenesis	RG	Homo sapiens
ENSG00000166025	angiomotin like 1(AMOTL1)	This protein is related to angiomotin, an angiostatin binding protein that regulates endothelial cell migration and capillary formation	RG	Homo sapiens
ENSG00000116044	nuclear factor, erythroid 2 like 2(NFE2L2)	involved in response to injury and inflammation	RG	Homo sapiens
ENSG00000124181	phospholipase C gamma 1(PLCG1)	Plays an important role in the regulation of intracellular signaling cascades	RG	Homo sapiens
ENSG00000073756	prostaglandin-endoperoxide synthase 2(PTGS2)	Plays a role in the generation of resolution phase interaction products (resolvins) during both sterile and infectious inflammation	RG	Homo sapiens
ENSG00000137801	thrombospondin 1(THBS1)	Ligand for CD36 mediating antiangiogenic properties	RG	Homo sapiens
ENSG00000105329	transforming growth factor beta 1(TGFB1)	This encoded protein regulates cell proliferation, differentiation and growth	RG	Homo sapiens
ENSG00000112715	vascular endothelial growth factor A(VEGFA)	This growth factor induces proliferation and migration of vascular endothelial cells, and is essential for both physiological and pathological angiogenesis	RG	Homo sapiens
GOTERM_BP_ALL	regulation of blood vessel endothelial cell migration		14	0.9	0.00037	3.1	9.5e-05
ENSEMBL_GENE_ID	GENE NAME		Related Genes	Species
ENSG00000142208	AKT serine/threonine kinase 1(AKT1)	Regulates many processes including metabolism, proliferation, cell survival, growth and angiogenesis	RG	Homo sapiens
ENSG00000142627	EPH receptor A2(EPHA2)	Regulates cell adhesion and differentiation through DSG1/desmoglein-1 and inhibition of the ERK1/ERK2 (MAPK3/MAPK1, respectively) signaling pathway. May also participate in UV radiation-induced apoptosis and have a ligand-independent stimulatory effect on chemotactic cell migration	RG	Homo sapiens
ENSG00000136826	Kruppel like factor 4(KLF4)	Involved in the differentiation of epithelial cells	RG	Homo sapiens
ENSG00000166025	angiomotin like 1(AMOTL1)	This protein is related to angiomotin, an angiostatin binding protein that regulates endothelial cell migration and capillary formation	RG	Homo sapiens
ENSG00000169242	ephrin A1(EFNA1)	Plays an important role in angiogenesis and tumor neovascularization	RG	Homo sapiens
ENSG00000148400	notch 1(NOTCH1)	Involved in angiogenesis; negatively regulates endothelial cell proliferation and migration and angiogenic sprouting	RG	Homo sapiens
ENSG00000116044	nuclear factor, erythroid 2 like 2(NFE2L2)	involved in response to injury and inflammation	RG	Homo sapiens
ENSG00000124181	phospholipase C gamma 1(PLCG1)	Plays an important role in the regulation of intracellular signaling cascades	RG	Homo sapiens
ENSG00000114209	programmed cell death 10(PDCD10)	function in a signaling pathway essential for vascular developent	RG	Homo sapiens
ENSG00000073756	prostaglandin-endoperoxide synthase 2(PTGS2)	Plays a role in the generation of resolution phase interaction products (resolvins) during both sterile and infectious inflammation	RG	Homo sapiens
ENSG00000067560	ras homolog family member A(RHOA)	Rho proteins promote reorganization of the actin cytoskeleton and regulate cell shape, attachment, and motility	RG	Homo sapiens
ENSG00000137801	thrombospondin 1(THBS1)	Ligand for CD36 mediating antiangiogenic properties	RG	Homo sapiens
ENSG00000105329	transforming growth factor beta 1(TGFB1)	This encoded protein regulates cell proliferation, differentiation and growth	RG	Homo sapiens
ENSG00000112715	vascular endothelial growth factor A(VEGFA)	This growth factor induces proliferation and migration of vascular endothelial cells, and is essential for both physiological and pathological angiogenesis	RG	Homo sapiens
GOTERM_BP_ALL	establishment of endothelial barrier		9	0.6	0.0087	3	0.0024
ENSEMBL_GENE_ID	GENE NAME		Related Genes	Species
ENSG00000158769	F11 receptor(F11R)	Tight junctions represent one mode of cell-to-cell adhesion in epithelial or endothelial cell sheets, forming continuous seals around cells and serving as a physical barrier to prevent solutes and water from passing freely through the paracellular space.	RG	Homo sapiens
ENSG00000127314	RAP1B, member of RAS oncogene family(RAP1B)	regulate multiple cellular processes including cell adhesion and growth and differentiation	RG	Homo sapiens
ENSG00000181467	RAP2B, member of RAS oncogene family(RAP2B)	regulate multiple cellular processes including cell adhesion and growth and differentiation	RG	Homo sapiens
ENSG00000123728	RAP2C, member of RAS oncogene family(RAP2C)	regulate multiple cellular processes including cell adhesion and growth and differentiation	RG	Homo sapiens
ENSG00000109756	Rap guanine nucleotide exchange factor 2(RAPGEF2)	Plays a role in the regulation of embryonic blood vessel formation and in the establishment of basal junction integrity and endothelial barrier function. May be involved in the regulation of the vascular endothelial growth factor receptor KDR and cadherin CDH5 expression at allantois endothelial cell-cell junctions	RG	Homo sapiens
ENSG00000158987	Rap guanine nucleotide exchange factor 6(RAPGEF6)	Diseases associated with RAPGEF6 include Schizoid Personality Disorder and Band Heterotopia. Among its related pathways are Ras signaling pathway and Tight junction.	RG	Homo sapiens
ENSG00000130396	afadin, adherens junction formation factor(AFDN)	This gene encodes a multi-domain protein involved in signaling and organization of cell junctions during embryogenesis	RG	Homo sapiens
ENSG00000147065	moesin(MSN)	Moesin is localized to filopodia and other membranous protrusions that are important for cell-cell recognition and signaling and for cell movement.	RG	Homo sapiens
ENSG00000137710	radixin(RDX)	Radixin is a cytoskeletal protein that may be important in linking actin to the plasma membrane. It is highly similar in sequence to both ezrin and moesin	RG	Homo sapiens
GOTERM_BP_ALL	vascular endothelial growth factor receptor signaling pathway		19	1.2	0.00061	2.4	0.00021
ENSEMBL_GENE_ID	GENE NAME		Related Genes	Species
ENSG00000167601	AXL receptor tyrosine kinase(AXL)	GAS6/AXL signaling plays a role in various processes such as endothelial cell survival during acidification by preventing apoptosis	RG	Homo sapiens
ENSG00000167193	CRK proto-oncogene, adaptor protein(CRK)	Mediates attachment-induced MAPK8 activation, membrane ruffling and cell motility in a Rac-dependent manner. Involved in phagocytosis of apoptotic cells and cell motility via its interaction with DOCK1 and DOCK4	RG	Homo sapiens
ENSG00000061676	NCK associated protein 1(NCKAP1)	Part of the WAVE complex that regulates lamellipodia formation. The WAVE complex regulates actin filament reorganization via its interaction with the Arp2/3 complex. Actin remodeling activity is regulated by RAC1. As component of the WAVE1 complex, required for BDNF-NTRK2 endocytic trafficking and signaling from early endosomes	RG	Homo sapiens
ENSG00000184009	actin gamma 1(ACTG1)	Actins are highly conserved proteins that are involved in various types of cell motility and in maintenance of the cytoskeleton	RG	Homo sapiens
ENSG00000070831	cell division cycle 42(CDC42)	Upon activation by CaMKII, modulates dendritic spine structural plasticity by relaying CaMKII transient activation to synapse-specific, long-term signaling	RG	Homo sapiens
ENSG00000155849	engulfment and cell motility 1(ELMO1)	These proteins interact with dedicator of cytokinesis proteins to promote phagocytosis and cell migration	RG	Homo sapiens
ENSG00000062598	engulfment and cell motility 2(ELMO2)	The protein encoded by this gene interacts with the dedicator of cyto-kinesis 1 protein. Similarity to a C. elegans protein suggests that this protein may function in phagocytosis of apoptotic cells and in cell migration	RG	Homo sapiens
ENSG00000102755	fms related tyrosine kinase 1(FLT1)	This protein binds to VEGFR-A, VEGFR-B and placental growth factor and plays an important role in angiogenesis and vasculogenesis. Expression of this receptor is found in vascular endothelial cells	RG	Homo sapiens
ENSG00000138448	integrin subunit alpha V(ITGAV)	his integrin may regulate angiogenesis and cancer progression	RG	Homo sapiens
ENSG00000128052	kinase insert domain receptor(KDR)	Vascular endothelial growth factor (VEGF) is a major growth factor for endothelial cells. This gene encodes one of the two receptors of the VEGF. This receptor, known as kinase insert domain receptor, is a type III receptor tyrosine kinase. It functions as the main mediator of VEGF-induced endothelial proliferation, survival, migration, tubular morphogenesis and sprouting.	RG	Homo sapiens
ENSG00000069869	neural precursor cell expressed, developmentally down-regulated 4, E3 ubiquitin protein ligase(NEDD4)	Involved in the pathway leading to the degradation of VEGFR-2/KDFR, independently of its ubiquitin-ligase activity	RG	Homo sapiens
ENSG00000180370	p21 (RAC1) activated kinase 2(PAK2)	Serine/threonine protein kinase that plays a role in a variety of different signaling pathways including cytoskeleton regulation, cell motility, cell cycle progression, apoptosis or proliferation	RG	Homo sapiens
ENSG00000051382	phosphatidylinositol-4,5-bisphosphate 3-kinase catalytic subunit beta(PIK3CB)	The encoded protein is the catalytic subunit for PI3Kbeta (PI3KB). PI3KB has been shown to be part of the activation pathway in neutrophils which have bound immune complexes at sites of injury or infection	RG	Homo sapiens
ENSG00000145675	phosphoinositide-3-kinase regulatory subunit 1(PIK3R1)	Plays an important role in signaling in response to FGFR1, FGFR2, FGFR3, FGFR4, KITLG/SCF, KIT, PDGFRA and PDGFRB.	RG	Homo sapiens
ENSG00000166501	protein kinase C beta(PRKCB)	This protein kinase has been reported to be involved in many different cellular functions, such as B cell activation, apoptosis induction, endothelial cell proliferation, and intestinal sugar absorption	RG	Homo sapiens
ENSG00000169398	protein tyrosine kinase 2(PTK2)	Required for embryonic angiogenesis, normal cardiomyocyte migration and proliferation, and normal heart development	RG	Homo sapiens
ENSG00000067560	ras homolog family member A(RHOA)	Rho proteins promote reorganization of the actin cytoskeleton and regulate cell shape, attachment, and motility	RG	Homo sapiens
ENSG00000136238	ras-related C3 botulinum toxin substrate 1 (rho family, small GTP binding protein Rac1)(RAC1)	Essential for the SPATA13-mediated regulation of cell migration and adhesion assembly and disassembly	RG	Homo sapiens
ENSG00000112715	vascular endothelial growth factor A(VEGFA)	This growth factor induces proliferation and migration of vascular endothelial cells, and is essential for both physiological and pathological angiogenesis	RG	Homo sapiens
GOTERM_BP_ALL	blood vessel endothelial cell migration		14	0.9	0.0057	2.3	0.0021
ID	GENE NAME		Related Genes	Species
AKT serine/threonine kinase 1(AKT1)	AKT serine/threonine kinase 1(AKT1)	Regulates many processes including metabolism, proliferation, cell survival, growth and angiogenesis	RG	Homo sapiens
Kruppel like factor 4(KLF4)	Kruppel like factor 4(KLF4)	Involved in the differentiation of epithelial cells	RG	Homo sapiens
angiomotin like 1(AMOTL1)	angiomotin like 1(AMOTL1)	This protein is related to angiomotin, an angiostatin binding protein that regulates endothelial cell migration and capillary formation	RG	Homo sapiens
gremlin 1, DAN family BMP antagonist(GREM1)	gremlin 1, DAN family BMP antagonist(GREM1)	Can inhibit the growth or viability of normal cells but not transformed cells when is overexpressed	RG	Homo sapiens
kinase insert domain receptor(KDR)	kinase insert domain receptor(KDR)	Vascular endothelial growth factor (VEGF) is a major growth factor for endothelial cells. This gene encodes one of the two receptors of the VEGF. This receptor, known as kinase insert domain receptor, is a type III receptor tyrosine kinase. It functions as the main mediator of VEGF-induced endothelial proliferation, survival, migration, tubular morphogenesis and sprouting.	RG	Homo sapiens
notch 1(NOTCH1)	notch 1(NOTCH1)	Involved in angiogenesis; negatively regulates endothelial cell proliferation and migration and angiogenic sprouting	RG	Homo sapiens
nuclear factor, erythroid 2 like 2(NFE2L2)	nuclear factor, erythroid 2 like 2(NFE2L2)	involved in response to injury and inflammation	RG	Homo sapiens
phospholipase C gamma 1(PLCG1)	phospholipase C gamma 1(PLCG1)	Plays an important role in the regulation of intracellular signaling cascades	RG	Homo sapiens
programmed cell death 10(PDCD10)	programmed cell death 10(PDCD10)	function in a signaling pathway essential for vascular developent	RG	Homo sapiens
prostaglandin-endoperoxide synthase 2(PTGS2)	prostaglandin-endoperoxide synthase 2(PTGS2)	Plays a role in the generation of resolution phase interaction products (resolvins) during both sterile and infectious inflammation	RG	Homo sapiens
ras homolog family member A(RHOA)	ras homolog family member A(RHOA)	Rho proteins promote reorganization of the actin cytoskeleton and regulate cell shape, attachment, and motility	RG	Homo sapiens
thrombospondin 1(THBS1)	thrombospondin 1(THBS1)	Ligand for CD36 mediating antiangiogenic properties	RG	Homo sapiens
transforming growth factor beta 1(TGFB1)	transforming growth factor beta 1(TGFB1)	This encoded protein regulates cell proliferation, differentiation and growth	RG	Homo sapiens
vascular endothelial growth factor A(VEGFA)	vascular endothelial growth factor A(VEGFA)	This growth factor induces proliferation and migration of vascular endothelial cells, and is essential for both physiological and pathological angiogenesis	RG	Homo sapiens
GOTERM_BP_ALL	positive regulation of epithelial cell migration		20	1.2	0.0016	2.2	0.00061
ID	GENE NAME		Related Genes	Species
ADAM metallopeptidase domain 9(ADAM9)	ADAM metallopeptidase domain 9(ADAM9)	leaves and releases a number of molecules with important roles in tumorigenesis and angiogenesis, such as TEK, KDR, EPHB4, CD40, VCAM1 and CDH5	RG	Homo sapiens
AKT serine/threonine kinase 1(AKT1)	AKT serine/threonine kinase 1(AKT1)	Regulates many processes including metabolism, proliferation, cell survival, growth and angiogenesis	RG	Homo sapiens
ETS proto-oncogene 1, transcription factor(ETS1)	ETS proto-oncogene 1, transcription factor(ETS1)	regulate angiogenesis through regulation of expression of genes controlling endothelial cell migration and invasion	RG	Homo sapiens
Jun proto-oncogene, AP-1 transcription factor subunit(JUN)	Jun proto-oncogene, AP-1 transcription factor subunit(JUN)	It encodes a protein which is highly similar to the viral protein, and which interacts directly with specific target DNA sequences to regulate gene expression	RG	Homo sapiens
MET proto-oncogene, receptor tyrosine kinase(MET)	MET proto-oncogene, receptor tyrosine kinase(MET)	In adults, participates in wound healing as well as organ regeneration and tissue remodeling. Promotes also differentiation and proliferation of hematopoietic cells.	RG	Homo sapiens
SRY-box 9(SOX9)	SRY-box 9(SOX9)	It acts during chondrocyte differentiation and, with steroidogenic factor 1, regulates transcription of the anti-Muellerian hormone (AMH) gene. Deficiencies lead to the skeletal malformation syndrome campomelic dysplasia, frequently with sex reversal	RG	Homo sapiens
Wnt family member 5A(WNT5A)	Wnt family member 5A(WNT5A)	This protein plays an essential role in regulating developmental pathways during embryogenesis	RG	Homo sapiens
angiomotin like 1(AMOTL1)	angiomotin like 1(AMOTL1)	This protein is related to angiomotin, an angiostatin binding protein that regulates endothelial cell migration and capillary formation	RG	Homo sapiens
calpain 7(CAPN7)	calpain 7(CAPN7)	Calpains have been implicated in neurodegenerative processes, as their activation can be triggered by calcium influx and oxidative stress.	RG	Homo sapiens
cytoplasmic linker associated protein 1(CLASP1)	cytoplasmic linker associated protein 1(CLASP1)	CLASP1 is involved in the regulation of microtubule dynamics at the kinetochore and throughout the spindle	RG	Homo sapiens
dedicator of cytokinesis 5(DOCK5)	dedicator of cytokinesis 5(DOCK5)	The protein encoded by this gene is thought to associate with adaptors CRK and CRKL, and function in regulation of intestinal epithelial cell spreading and migration on collagen IV	RG	Homo sapiens
fibroblast growth factor receptor 1(FGFR1)	fibroblast growth factor receptor 1(FGFR1)	roles in angiogenesis, wound healing, cell migration, neural outgrowth and embryonic development	RG	Homo sapiens
kinase insert domain receptor(KDR)	kinase insert domain receptor(KDR)	Vascular endothelial growth factor (VEGF) is a major growth factor for endothelial cells. This gene encodes one of the two receptors of the VEGF. This receptor, known as kinase insert domain receptor, is a type III receptor tyrosine kinase. It functions as the main mediator of VEGF-induced endothelial proliferation, survival, migration, tubular morphogenesis and sprouting.	RG	Homo sapiens
nuclear factor, erythroid 2 like 2(NFE2L2)	nuclear factor, erythroid 2 like 2(NFE2L2)	involved in response to injury and inflammation	RG	Homo sapiens
phospholipase C gamma 1(PLCG1)	phospholipase C gamma 1(PLCG1)	Plays an important role in the regulation of intracellular signaling cascades	RG	Homo sapiens
prostaglandin-endoperoxide synthase 2(PTGS2)	prostaglandin-endoperoxide synthase 2(PTGS2)	Plays a role in the generation of resolution phase interaction products (resolvins) during both sterile and infectious inflammation	RG	Homo sapiens
thrombospondin 1(THBS1)	thrombospondin 1(THBS1)	Ligand for CD36 mediating antiangiogenic properties	RG	Homo sapiens
transforming growth factor beta 1(TGFB1)	transforming growth factor beta 1(TGFB1)	This encoded protein regulates cell proliferation, differentiation and growth	RG	Homo sapiens
vascular endothelial growth factor A(VEGFA)	vascular endothelial growth factor A(VEGFA)	This growth factor induces proliferation and migration of vascular endothelial cells, and is essential for both physiological and pathological angiogenesis	RG	Homo sapiens
zinc finger protein 580(ZNF580)	zinc finger protein 580(ZNF580)	Involved in the regulation of endothelial cell proliferation and migration. Mediates H(2)O(2)-induced leukocyte chemotaxis by elevating interleukin-8 production and may play a role in inflammation	RG	Homo sapiens
